# Supplementary material for: Origination and selection of ABCDE and AGL6 subfamily MADS-box genes in gymnosperms and angiosperms
Source: Biol Res. 2019 Apr 24;52:25. doi: 10.1186/s40659-019-0233-8 (PMC6480507; doi:10.1186/s40659-019-0233-8)
Supplement: Supplementary file 2 — Additional file 2. Txt files of 27 species and 381 sequences. [file 40659_2019_233_MOESM2_ESM.txt]

>TM6-b
MGRGKIEIKRIENPTNRQVTYSKRRNGIFKKAQELTVLCDAKVSLIMFSNTGKFHEYTSP
TITTKKVYDQYQKTLGIDLWSSHYERMQENLRKLKEINNKLRREIRQRMGEDLGDLSIED
LRGLEQKMDASLGLVRERKYHVIKTQTETYRKKVRNLEEQHGNLLLNFEAKCDDPHYGLV
ENDGDYESAVAFANGASNLYAFRLHQAHPN
LHHDGGYGSHDLRLA

>AT1G24260-e 
MGRGRVELKRIENKINRQVTFAKRRNGLLKKAYELSVLCDAEVALIIFSNRGKLYEFCSS
SSMLRTLERYQKCNYGAPEPNVPSREALAVELSSQQEYLKLKERYDALQRTQRNLLGEDL
GPLSTKELESLERQLDSSLKQIRALRTQFMLDQLNDLQSKERMLTETNKTLRLRLADGYQ
MPLQLNPNQEEVDHYGRHHHQQQQHSQAFFQPLECEPILQIGYQGQQDGMGAGPSVNNYM
LGWLPYDTNSIMVFMQKLLSSSSQIEESCTSFAVVRACFGHWRGTKSVTMEHQNPMCLQE
RPMTPYREPKGICWEKILDLMGIRCHSSMEWEQDQVMTPTLFMMMMMTTVVINLFLVRVQ
LEWHLIPISMMGSHSKGWKKAWECCCCMRSLLMLELLQNSYSFPLFEKMMRATSASHRTE
SSYAFFKRPFLLFANVTCLLILFSILFNSTLPLPMLSSKDHSFSLQTSLAY

>AT1G69120-a 
MGRGRVQLKRIENKINRQVTFSKRRAGLLKKAHEISVLCDAEVALVVFSHKGKLFEYSTD
SCMEKILERYERYSYAERQLIAPESDVNTNWSMEYNRLKAKIELLERNQRHYLGEDLQAM
SPKELQNLEQQLDTALKHIRTRKNQLMYESINELQKKEKAIQEQNSMLSKQIKEREKILR
AQQEQWDQQNQGHNMPPPLPPQQHQIQHPYMLSHQPSPFLNMGGLYQEDDPMAMRRNDLE
LTLEPVYNCNLGCFAAMRSLFSVMLKLLLLSSPIRENSSNTPLILVWRRYLNAMRGTLTP
KDSLLHLSPTSIQTGRWSITGLRLRLSFWRETRGIILGKTCKQMSSKKRRRPYRSKTACF
LNRSRRGKKFLGLNRSSGISRTKATICLPLCHRSSTKSSILTCSLISHLLFSTWVVCIKK
MILWQMISNMMREHVRMLDLVLLRWQRGRHIVALVLLIPLLLLSPKNFFPLLDLFRKHAV
LLLYGLLLFLELIDGLVHKLVFSSADVLKSSVKLLLQILKLFRAHCLQVFPKIMPLVSLQ
KLNLSLKPVILHRPVCIDVGLRCNKLSFGVRVPLIAFKYLLHTRISGVFEEFSLMGEDNK
SNFSITENRDLMSFLQKTSSSFRECHLSIDLVLYPLQLNPTPSHMLRKGDGMMLFCSCMA
FSFFWSSLMDSYISWFFLVRMCLRAVSSCCSRFMRRSSQGCSCKRVQESVRDHSSSLPMA
DERACKDAGFGAAAVAEGEAYCGLGSADPTAPVEPMSLVY

>AT2G03710-e 
MGRGKVELKRIENKINRQVTFAKRRNGLLKKAYELSVLCDAEIALLIFSNRGKLYEFCSS
PSGMARTVDKYRKHSYATMDPNQSAKDLQDKYQDYLKLKSRVEILQHSQRHLLGEELSEM
DVNELEHLERQVDASLRQIRSTKARSMLDQLSDLKTKEEMLLETNRDLRRKLEDSDAALT
QSFWGSSAAEQQQQHQQQQQGMSSYQSNPPIQEAGFFKPLQGNVALQMSSHYNHNPANAT
NSATTSQNVNGFFPGWMVMVCSRRLMSFLSFVMLRLLFSFSLTVASSTNSAAALVVWRGR
LISIENIVMQQWIQINQLKTCRISIKTTMMSLSISNAKMHHMQHLLNRFGEVLLQNNNNN
INNSNKAMMQPTLQQHHRMLMDSSLDGWSMDGLMTAHLQCYIALMLLLLFCSRTSPKRLS
KCCITVLQLSPKISIGFQMLKLIHIHLGMPLMLKDLNSMFSILINRPRHTTRAAAEFVEL
ATVRENEKSNLSITKDRKLISLLEQTISSLCKSNLSIDLVLYPLQLNFPSSHMPCCCCMR
RAISASQRTESSMLLQSWLHLQDCDCNDCSFAMLHCLVEAMHLLGVRDAQAHSHPSRIAL
HLANAFVNVEGSQLLI

>AT2G45650-agl6
MGRGRVEMKRIENKINRQVTFSKRRNGLLKKAYELSVLCDAEVALIIFSSRGKLYEFGSV
GIESTIERYNRCYNCSLSNNKPEETTQSWCQEVTKLKSKYESLVRTNRNLLGEDLGEMGV
KELQALERQLEAALTATRQRKTQVMMEEMEDLRKKERQLGDINKQLKIKFETEGHAFKTF
QDLWANSAASVAGDPNNSEFPVEPSHPNVLDCNTEPFLQIGFQQHYYVQGEGSSVSKSNV
AGETNFVQGWVLMSFLFFAMPKLLSSSSQAVASSTSLVVLELKAQSNGIIVVTTALMLSK
PFKTYGQTRRHRWPGIQTILNFRMYWIATPNPFYKMGKLGGIGGRGSKQFMLLKPYLMRR
LYRKFRIVWIPGHRCRRVCPMAFRFKLNLELFVYVSMSPSCLSFFLRSSISSIITCVLRC
RVAVRAASSCLSSACSSFTPISPRSSPSKFLLVRTRDSYLDLSFVTSMMRATSASQRTES
SMPPSLPISLERF

>AT3G02310-e 
MGRGRVELKRIENKINRQVTFAKRRNGLLKKAYELSVLCDAEVSLIVFSNRGKLYEFCST
SNMLKTLERYQKCSYGSIEVNNKPAKELENSYREYLKLKGRYENLQRQQRNLLGEDLGPL
NSKELEQLERQLDGSLKQVRCIKTQYMLDQLSDLQGKEHILLDANRALSMKLEDMIGVRH
HHIGGGWEGGDQQNIAYGHPQAHSQGLYQSLECDPTLQIGYSHPVCSEQMAVTVQGQSQQ
GNGYIPGWMLMVCMSFLFSAMLKSLSSSSPTVASSTSSAAPPTCSRHWKGIRSVAMAPLK
STTNLLKSLRTATESTMKICNVSREIFLERILDLMPTELCQMDILRLILRDYTNLLNVIP
LCKLDIAIQCAQSKWLMGRWMMAISNLQSGITFKRLVMSLRMSIGNILLITTFPSSSYMV
MSHADHIFQLHMLLTLKIRELVKHILCLDAANLLQRAVMMQRTCFREPSSMEPMLEVLQN
SMRETSASQRTESS

>AT3G54340-b
LMARGKIQIKRIENQTNRQVTYSKRRNGLFKKAHELTVLCDARVSIIMFSSSNKLHEYIS
PNTTTKEIVDLYQTISDVDVWATQYERMQETKRKLLETNRNLRTQIKQRLGECLDELDIQ
ELRRLEDEMENTFKLVRERKFKSLGNQIETTKKKNKSQQDIQKNLIHELELRAEDPHYGL
VDNGGDYDSVLGYQIEGSRAYALRFHQNHHHYYPNHGLHAPSASDIITFHLLEMVYSRKH
MSSRFCVMLGFRLSCSLAPTSFMSISALTPQRRRSMSMFGPLNMSECKKPRGNCWRQIEI
SGLRSSRGMKWKTLSNSFASASSNLLGIRSRPPRKRTKVNKTYKRISYMSWNMDMEEITT
QFLDTKSKGHVLTLFVSTRTITTITPTMAFMHPLPLTSLPSIFLNMEGNDVRGRGCMKAM
VGVIVVMVLVETKSVSTMYEILLYVLLTFVLFLGGLDLIPKRFELALANEFESVFHFILK
TTQLLNVKLVQTLTMKVGAREHDNRNPSITQNRELMCFLEMMSEAEGAMRFFCMSCMSSS
SKHSPSLCLIMIIETLASHKTVSSCAFLNKPFLLFEYVTCLFVWFSILLIWIFPLA

>AT3G58780-d
MEEGGSSHDAESSKKLGRGKIEIKRIENTTNRQVTFCKRRNGLLKKAYELSVLCDAEVAL
VIFSTRGRLYEYANNSVRGTIERYKKACSDAVNPPSVTEANTQYYQQEASKLRRQIRDIQ
NSNRHIVGESLGSLNFKELKNLEGRLEKGISRVRSKKNELLVAEIEYMQKREMELQHNNM
YLRAKIAEGARLNPDQQESSVIQGTTVYESGVSSHDQSQHYNRNYIPVNLLEPNQQFSGQ
DQPPLQLVMVFSRKLMNSLSCVMPKLPSSSSPLVAVSMSTPTTVMPSTLLPSPKLILSTI
SKKPLSFGGRFEIFRIQIGILLGNHLVPMSCMTSRSIIIGTIFRMLRLVMRRYTGFVNCR
PLYHTRFLLVRIQSGAFGYLCSQVHVIVLQLHFPLLHILYLCHMPIMLLCCNSISLFCIY
SISATNSSFFLERTRLIPFSRRPSRFLSSLKFKEPSDSPTICLFEFMTRATSASHKTESS

>AT4G09960-d
MLFPHERKKEKERSQGFYLVTRLRIRMGRGKIEIKRIENSTNRQVTFCKRRNGLLKKAYE
LSVLCDAEVALIVFSTRGRLYEYANNNIRSTIERYKKACSDSTNTSTVQEINAAYYQQES
AKLRQQIQTIQNSNRNLMGDSLSSLSVKELKQVENRLEKAISRIRSKKHELLLVEIENAQ
KREIELDNENIYLRTKVAEVERYQQHHHQMVSGSEINAIEALASRNYFAHSIMTAGSGSG
NGGSYSDPDKKILHLGMKERKRKKDHKGFIWSPDMDFMSFRSFAMQKLRSLFSPLVAVSM
NTPITTMPRTINKNLLSMSCFMRTSIMQLKLMEVLTLIPTRKFFISDMKNFLVGIRVRTS
ITRSRTSSHNAMSKVIAMMVLLIPLHFCYLSSMLLGPDPRDSFLKAILNLFMGKEHMLMF
SLSSSISLFCAFSISTKSNSCFLDLILEIAFSRRFSTCFSSLTLKELKESPIRFLLEFMV
DLMLLLAYSMSATSASQRTESS

>AT4G18960-c 
MVCSRKLTSSLFFVMLKSHSSSSLAVVVSMSTLTTGFVLESLNCASGRFDPINFIFYYLS
KCRFKRTIERYKKAISDNSNTGSVAEINAQYYQQESAKLRQQIISIQNSNRQLMGETIGS
MSPKELRNLEGRLERSITRIRSKKNELLFSEIDYMQKREVDLHNDNQILRAKIAENERNN
PSISLMPGGSNYEQLMPPPQTQSQPFDSRNYFQVAALQPNNHHYSSAGRQDQTA

>AT5G15800-e 
MGRGRVELKRIENKINRQVTFAKRRNGLLKKAYELSVLCDAEVALIIFSNRGKLYEFCSS
SNMLKTLDRYQKCSYGSIEVNNKPAKELENSYREYLKLKGRYENLQRQQRNLLGEDLGPL
NSKELEQLERQLDGSLKQVRSIKTQYMLDQLSDLQNKEQMLLETNRALAMKLDDMIGVRS
HHMGGGGGWEGGEQNVTYAHHQAQSQGLYQPLECNPTLQMGCCFGDDDDDDRYDNPVCSE
QITATTQAQAQQGNGYIPGWMLMNCLFSVMLKLLSSSSPTVESSMSFAAPQTCSRHLIGT
RNAAMDPLKSTTNLPKNLRTATENIMRTFNVNREIFLGRIMLPTRIIKLSLRDYTSLLNA
IQLCKWVAVLVMMMMMTGMIIRYAQSKMQLWIHMGRWMQSNSANGLLFWMLRANNCDNPS
SGAAGKRLHPGVDALMMRVGNILFTTFPSSSSSHMMTSHTNHIIQLHCQSSIGFKQHLLF
ILKIRELVKHVLCLDGPNLLERAVQLTLKLLMMYCVLMDRTCLREPSSMDPMFEELQNSM
MRATSASQRTDNS

>AT5G20240-b 
MGRGKIEIKRIENANNRVVTFSKRRNGLVKKAKEITVLCDAKVALIIFASNGKMIDYCCP
SMDLGAMLDQYQKLSGKKLWDAKHENLSNEIDRIKKENDSLQLELRHLKGEDIQSLNLKN
LMAVEHAIEHGLDKVRDHQMEILISKRRNEKMMAEEQRQLTFQLQQQEMAIASNARGMMM
RDHDGQFGYRVQPIQPNLQEKIMSLVIDMDWMQKLPSMVRMLSMRTLAMRLIGSRKRMIA
YNWSSGIMASTKSETTRWRSLYQRGEMRRMMGSLDIECNRFSQIFRKRLCLWSSIMGCMI
SHHHSSCVACYSHLLLLQLESELPLLLRHHLLISPLMFNGVLDSHQIFQVERLYIFSLQM
PELQLMLSIPMTKDIIFSMACSTAIRFFKLRDCISSPFKCLSSSCKLSFSFLILSISLLR
FSCLASHSFLPDNFWYWSNIAPRSMEGQQMRATFASQRTVISLAFFTNPFLLFENVTTLL
FAFSILFISIFPLP

>AT2G42830-d
MEGGASNEVAESSKKIGRGKIEIKRIENTTNRQVTFCKRRNGLLKKAYELSVLCDAEVAL
VIFSTRGRLYEYANNSVRGTIERYKKACSDAVNPPTITEANTQYYQQEASKLRRQIRDIQ
NLNRHILGESLGSLNFKELKNLESRLEKGISRVRSKKHEMLVAEIEYMQKRVKEIELQND
NMYLRSKITERTGLQQQESSVIHQGTVYESGVTSSHQSGQYNRNYIAVNLLEPNQNSSNQ
DQPPLQLVMKMVYSRKLMSSLSCVTLRLLLSSSPLEAVSTSTPTTVMYHTRFLLLMLSFC
SSISFTLFCMYSISATNISCFLDRTRLIPFSSLLSRFLSSLKFKEPRDSPRMCLFKFMSR
ICLRSLDASCMVGGLTASEQAFLYLSIVPLTLLLAYSMTRATSASHKTESS

>AT3G61120-agl6
MGRGKVEVKRIENKITRQVTFSKRKSGLLKKAYELSVLCDAEVSLIIFSTGGKLYEFSNV
GVGRTIERYYRCKDNLLDNDTLEDTQGLRQEVTKLKCKYESLLRTHRNLVGEDLEGMSIK
ELQTLERQLEGALSATRKQKTQVMMEQMEELRRKERELGDINNKLKLETEDHDFKGFQDL
LLNPVLTAGCSTDFSLQSTHQNYISDCNLGYFLQIGFQQHYEQGEGSSVTKSNARSDAET
NFVQMQRFLSMSELAEPLRGTIAVKTIFWTMIRLKILRACVKRMILKAFKTYCLTRCSPP
VVPLIFPCNQLIKIIYRIATLDIFYRLGFNNTMSKVKDLRMQEVMLRPTLSNMQIRISSS
HSMMSMIFCLKLMSAKKRFVFAFELCHLLTQALSIFKRIIVQKIVFTAIVPLNGSANSDI
AELVELATGGEDYERNLCITKNREFVGFLEQTTFSFGEGYLSSDLVLNSLHFHFASSHMV
LPTPTLLNSMRETSASQRTESS

>OsMADS13-d 
MGRGRIEIKRIENTTSRQVTFCKRRNGLLKKAYELSVLCDAEVALIVFSSRGRLYEYSNN
NNVKATIDRYKKAHACGSTSGAPLIEVNAQQYYQQESAKLRHQIQMLQNTNKHLVGDNVS
NLSLKELKQLESRLEKGISKIRARKNELLASEINYMAKREIELQNDNMDLRTKIAEEEQQ
LQQVTVARSAAMELQAAAAAQQQQQNPFAVAAAQLDMKCFFPLNLFEAAAQVQAVAAQRQ
QIIPTELNLGYHHHLAIPGAAAADAPPPHF

>OsMADS14-a 
MGRGKVQLKRIENKINRQVTFSKRRSGLLKKANEISVLCDAEVALIIFSTKGKLYEYATD
SCMDKILERYERYSYAEKVLISAESDTQGNWCHEYRKLKAKVETIQKCQKHLMGEDLESL
NLKELQQLEQQLENSLKHIRSRKSQLMLESINELQRKEKSLQEENKVLQKELVEKQKVQK
QQVQWDQTQPQTSSSSSSFMMREALPTTNISNYPAAAGERIEDVAAGQPQHVRIGLPPWM
LSHING

>OsMADS15-a 
MGRGKVQLKRIENKINRQVTFSKRRNGLLKKAHEISVLCDAEVAAIVFSPKGKLYEYATD
SRMDKILERYERYSYAEKALISAESESEGNWCHEYRKLKAKIETIQKCHKHLMGEDLESL
NLKELQQLEQQLESSLKHIISRKSHLMLESISELQKKERSLQEENKALQKELVERQKNVR
GQQQVGQWDQTQVQAQAQAQPQAQTSSSSSSMLRDQQALLPPQNICSYPPVMMGERNDAA
AAAAVAAQGQVQLRIGGLPPWMLSHLNA

>OsMADS16-b 
MGRGKIEIKRIENATNRQVTYSKRRTGIMKKARELTVLCDAQVAIIMFSSTGKYHEFCSP
STDIKGIFDRYQQAIGTSLWIEQYENMQRTLSHLKDINRNLRTEIRQRMGEDLDGLEFDE
LRGLEQNVDAALKEVRHRKYHVITTQTETYKKKVKHSYEAYETLQQELGLREEPAFGFVD
NTGGGWDGGAGAGAAADMFAFRVVPSQPNLHGMAYGGNHDLRLG

>OsMADS17-agl6
MDRSEMGRGRVELKRIENKINRQVTFSKRRNGLLKKAYELSVLCDAEVALIIFSSRGKLY
EFGSAGINKTLEKYNSCCYNAQGSNSALAGGEHQSWYQEMSRLKTKLECLQRSQRHMLGE
DLGPLSIKELQQLEKQLEYSLSQARQRKTQIMMEQVDDLRRKERQLGELNKQLKNKLEAE
ADSSNCRSAIQDSWVHGTVVSGGRVLNAQPPPDIDCEPTLQIGYYQFVRPEAANPRSNGG
GGDQNNNFVMGWPL

>OsMADS18-a 
MGRGPVQLRRIENKINRQVTFSKRRNGLLKKAHEISVLCDADVALIVFSTKGKLYEFSSH
SSMEGILERYQRYSFDERAVLEPNTEDQENWGDEYGILKSKLDALQKSQRQLLGEQLDTL
TIKELQQLEHQLEYSLKHIRSKKNQLLFESISELQKKEKSLKNQNNVLQKLMETEKEKNN
AIINTNREEQNGATPSTSSPTPVTAPDPIPTTNNSQSQPRGSGESEAQPSPAQAGNSKLP
PWMLRTSHT

>OsMADS20-a 
MGRGKVQVRRIENEVSRQVTFSKRRPGLLKKAHEIAVLCDVDVAAIVFSAKGNLFHYASS
HTTMERILEKYDRHELLSEGNNVIEEFPELEGSMSYDHIKLRGRIEALKKSQRNLMGQEL
DSLTLQDIQQLENQIDTSLNNIRSRKEKLLMEKNTILEKKITELETLHTCIRASPTKAAA
PPACNTADAFVPNLNICCGDSGEPETVTAPLGWTSSNNGLPWWMLQSSSNGKS

>OsMADS1-e 
MGRGKVELKRIENKISRQVTFAKRRNGLLKKAYELSLLCDAEVALIIFSGRGRLFEFSSS
SCMYKTLERYRSCNYNSQDAAAPENEINYQEYLKLKTRVEFLQTTQRNILGEDLGPLSMK
ELEQLENQIEVSLKQIRSRKNQALLDQLFDLKSKEQQLQDLNKDLRKKLQETSAENVLHM
SWQDGGGHSGSSTVLADQPHHHQGLLHPHPDQGDHSLQIGYHHPHAHHHQAYMDHLSNEA
ADMVAHHPNEHIPSGWI

>OsMADS21-d
MGRGKIEIKRIENKTSRQVTFCKRRNGLLKKAYELAILCDAEIALIVFSSRGRLYEFSNV
NSTRSTIERYKKASASTSGSAPVIDVNSHQYFQQEAAKMRHQIQTLQNANRHLIGESIGN
MTAKELKSLENRLEKGISRIRSKKHELLFSEIEYMQKREADLQNENMFLRAKVAEAERAE
HDDQQAAEDDEMAPAPAVGGGSSSGTELEALPATFDTREYYQPAPPVSMLAAAAAAAAAQ
YSSDHHQTALHLGYFKVDSGKGGLL

>OsMADS2-b 
MGRGKIEIKRIENSTNRQVTFSKRRSGILKKAREISVLCDAEVGVVIFSSAGKLYDYCSP
KTSLSRILEKYQTNSGKILWDEKHKSLSAEIDRIKKENDNMQIELRHLKGEDLNSLQPKE
LIMIEEALDNGIVNVNDKLMDHWERIRCWKTRTSCWLLNCTSKI

>OsMADS3-c 
MMNMMTDLSCGPSSMTELTAAAAPAGSGSSAAVAAGSSEKMGRGKIEIKRIENTTNRQVT
FCKRRNGLLKKAYELSVLCDAEVALIVFSSRGRLYEYANNSVKSTVERYKKANSDTSNSG
TVAEVNAQHYQQESSKLRQQISSLQNANSRTIVGDSINTMSLRDLKQVENRLEKGIAKIR
ARKNELLYAEVEYMQKREVELQNDNMYLRSKVVENERGQQPLNMMGAASTSEYDHMVNNP
YDSRNFLQVNIMQQPQHYAHQLQPTTLQLGSRPSISFGVDTVRTHVR

>OsMADS4-b
MGRGKIEIKRIENSTNRQVTFSKRRAGILKKAREIGVLCDAEVGVVIFSSAGKLSDYCTP
KTTLSRILEKYQTNSGKILWDEKHKSLSAEIDRVKKENDNMQIELRHMKGEDLNSLQPKE
LIAIEEALNNGQANLRDKMMDHWRMHKRNEKMLEDEHKMLAFRVVISFRVTCFSIELSLE
KFLVFSFLFLKTI

>OsMADS58-c 
MHIYKEQEAEPSTGLMMPEPAPVASPGSGGSGGSGSVGAEKIGSRGKIEIKRIENTTNRQ
VTFCKRRSGLLKKAYELSVLCDAEVALVVFSSRGRLYEYSNNSVKETIERYKKANSDTSN
ASTVAEINAQHYQQEAAKLKQQITNLQNSNRTLVGDNITTMNHRELKQLEGRLDKGLGKI
RARKNELLCAEIEYMQRRETELQNDNMYLKSKVAESERGLQTVNMMGSASTSE

>OsMADS5-e 
MGRGKVELKRIENKISRQVTFAKRRNGLLKKAYELSVLCDAEVALIIFSTRGRLFEFSTS
SCMYKTLERYRSCNYNLNSCEASAALETELSNYQEYLKLKTRVEFLQTTQRNLLGEDLVP
LSLKELEQLENQIEISLMNIRSSKNQQLLDQVFELKRKEQQLQDANKDLKRKIQETSGEN
MLHISCQDVGPSGHASEANQEFLHHAICDPSLHIGYQAYMDHLNQ

>OsMADS6-agl6
MGRGRVELKRIENKINRQVTFSKRRNGLLKKAYELSVLCDAEVALIIFSSRGKLYEFGSA
GITKTLERYQHCCYNAQDSNNALSETQSWYHEMSKLKAKFEALQRTQRHLLGEDLGPLSV
KELQQLEKQLECALSQARQRKTQLMMEQVEELRRKERQLGEINRQLKHKLEVEGSTSNYR
AMQQASWAQGAVVENGAAYVQPPPHSAAMDSEPTLQIGYPHQFVPAEANTIQRSTAPAGA
ENNFMLGWVL

>OsMADS7-e 
MGRGRVELKRIENKINRQVTFAKRRNGLLKKAYELSVLCDAEVALIIFSNRGKLYEFCST
QSMTKTLEKYQKCSYAGPETAVQNRESEQLKASRNEYLKLKARVENLQRTQRNLLGEDLD
SLGIKELESLEKQLDSSLKHVRTTRTKHLVDQLTELQRKEQMVSEANRCLRRKLEESNHV
RGQQVWEQGCNLIGYERQPEVQQPLHGGNGFFHPLDAAGEPTLQIGYPAEHHEAMNSACM
NTYMPPWLP

>OsMADS8-e 
MGRGRVELKRIENKINRQVTFAKRRNGLLKKAYELSVLCDAEVALIIFSNRGKLYEFCSG
QSMTRTLERYQKFSYGGPDTAIQNKENELVQSSRNEYLKLKARVENLQRTQRNLLGEDLG
TLGIKELEQLEKQLDSSLRHIRSTRTQHMLDQLTDLQRREQMLCEANKCLRRKLEESNQL
HGQVWEHGATLLGYERQSPHAVQQVPPHGGNGFFHSLEAAAEPTLQIGFTPEQMNNSCVT
AFMPTWLP

>OsMADS34-e 
MGRGKVVLQRIENKISRQVTFAKRRNGLLKKAYELSILCDAEVALVLFSHAGRLYQFSSS
SNMLKTLERYQRYIYASQDAAAPTSDEMQNNYQEYVNLKAHVEILQQSQRNLLGEDLAPL
ATNELEQLESQVVRTLKQIRSRKTQVLLDELCDLKRKEQMLQDANRVLKRKLDEIDVEAA
PPQPPWNGNCSNGHGGGGGVFSSEPPQPEHFFQALGLHAVDVNQPPAPPPGGYPPEWMA

>MaMADS7-a
MGRGRVQLKRIENKINRQVTFSKRRSGLLKKAHEISVLCDAEVSLIIFSAEGKLYEYASN
SCMEKILERYERCCYAEKAIACSDPGPQGNWYREYAKLKAKFEVLHRSQRHLMGEQLDSL
TVKELQQLEHQLETSMKQIRSRKTQIMLDFVAELQRKEKSLREQNKILEEELMEKQKLMA
PSHQAQRQQQNQLPSSSSSPSSFPIAGLIAESNPILSIGTFRGRGSVDSEAAAQTQVRNT
SSLLPPMDAWPSEWLTSMCNLKL

>MaMADS6P-b 
MGRGKIEIKRIENSTNRQVTFSKRRNGIIKKAREISILCEAQVSVVIFSSSGKMSEYCSP
AATLPKILERYQQNSGRKLWDAKHESLSAEIDRIKKENDNMQIELRHLKGEDLNSLNPKE
LIPIEDALQIGLTSVRDKQMEIWKLHKKNERLLEEENKQLTYMLHHQQLAMDGNVRELEI
GYHQKGREFAPHMTTMAFHVQPIQPNLQENK

>MaMADS71-b 
MGRGKIEIKRIENSTNRQVTFSKRRNGIIKKAREISILCDAHVSVVIFSGSGKMSDYCTP
TTALPKILERYQQNSGRKLWDAEHESLSAEIDRIKKENDNMQIELRHLKGEDLNSLYPKE
LIPIEEGLQIGLASVRDKQMEIWKMHKKNEKLLEEENEQLTCMLHHQQRAMEGNVMELEV
GYHQRDCEFAPQMTMAFRVQPIQPNLQENNK

>MaMADS14-b 
MGRGKIEIKKIENPTNRQVTYSKRRTGIMKKAKELTVLCDAEVSIIMFSSTGKFSEYCSP
STDTKKIFDRYQQVSGTNLWSAQYEARTTFISEFHVCICFHS

>MaMADS88-b 
MGRGKIEIKKIENPTNRQVTYSKRRTGIMKKAKELTVLCDAEVSIIMFSSTGKFSEYCSP
TADTKKMYDRYQQVTGINLWSTQYEKMQNHLSHLKEINRNLRRDIRQRMGEGLDGLDMKE
LRGLEQNLDEALKVVRDRKYHLIATQTDTYKKKLKSAHEAHRNLLQEVEMMKDEQAACGF
ADDDPGNHDGTLVLTGGGSHMYAIRVQPNQPNLQGIAYGSYDLRLA

>MaMADS57-cd 
MGRGKIEIKRIENTTNRQVTFCKRRNGLLKKAYELSVLCDAEIALIVFSSRGRLYEYSNN
NIKSTIERYKKACADSSNSDAIVDVNSQHYYQQESAKLRHQIQILQNGNRNLMGDSLSSL
SVKELKQLENRLERSITRIRSKKHELLFAEIEYMQKRESELQSDNSYLRAKIAENERAQQ
LSIMQAGTEYYTLPTFDPRNYYHTNMLEAAADYSHHQDQTTLHLGYDTKTDSAA

>MaMADS5P-cd 
MQRLLCLFSSPPPSLGGIRRLRARRSPSRRRSFFRGERSSASVQRTSTKMGRGKIEIKRI
ENTTNRQVTFCKRRNGLLKKAYELSVLCDAEVALIVFSSRGRLYEYANNNIKSTIERYKK
ACADSSSSGAIVDVNSQHYYQQESAKLRHQIQILQNANRHLMGDALSSLNVKELKQLENR
LERSITRIRSKKHELLFAEIEYMQKREVELQSDNMYLRAKIAENERVQQLSIVEAGAEYD
AIPGAFDSRNYYHANMLEAAAHYSHHQDQTALQLGYETKADSAA

>MaMADS12-cd 
MGRGKIEIKRIENNTSRQVTFCKRRNGLLKKAYELSVLCDAEIALIVFSSRGRLYEYSNN
SIKSTIERYKKAYANTSNSSCTIDTNSQQYYQQEAAKLRHQIQILQNANKHLMGESLSSL
SVKELKQLENRLERGITRIRSKKHELLFAEIEYMQKREVELQNDNIYLRAKVAENERAQQ
EVIVSTGAEFDALPTYDSRNYYHVNNMLEAASHYSHHQDQTALHLGYEMKDSSAAKNMI

>MaMADS1P-e 
MGRGRVELRRIENKINRQVTFAKRRNGLLKKAYELSVLCDAEVAVIVFSSRGKLYEFCSG
SSMMRTLERYQKCSYGGSESTIQAKENQLVQSSRQEYLKLKARLEALQRSQRNLLGEDLG
SLSIKELDYLEKQLDMSLKEIRSTRTQQMLDQLTDLQRREQLLCEANKGLRRRLEESSHA
NGGQLWENSAHPAAQQPHGDGLFYPLECQPTPQIGYQPDQMPGTSVSTYMPAWLE

>MaMADS2P-e 
MGRGRVELKRIENKINRQVTFAKRRNGLLKKAYELSVLCDAEVALIVFSNRGKLYEFCSS
SSMLKTLERYQKCNYGAPETNIISREIQTSQQEYLKLKARVEALQRSQRNLLGEDLGPLS
IKELEQLERQLDASLRQIRSTRTQCMLDQLADLQRREQMLCEANKALKIRMDEGNQANQQ
QLWDPNAQAVAYCRHQPQPQGDGFFQPIECEPTLQIGYHPDQMAIAAAAPGPSVSSYVPG
WLA

>MaMADS55-agl6
MGRGRVELKRIENKINRQVTFSKRRSGLLKKAYELSVLCDAEVALIIFSSRGKLFEFGSG
EVCKTLERYQSYRYASQETNVDYHETETQSWYQEFFKLKVKYESLQRSHRHLLGEDLGTL
GVKELQQLEKQLDLALSQSRQTKLKLMMEQIEELQKNERHLEEVNRKLKDKLQVEGSSST
AIQRCWESKSMAEGNPLPLHPCPANAAYPEPTLQIGYYQHFGRPEAATTTGAAGENNVMV
GWLR

>MaMADS65-agl6
MGRGRVELKRIENKINRQVTFSKRRNGLLKKAYELSVLCDAEIALIIFSSRGKLFEFASS
EITKTIERYQSYQYASQLPADDQETQARNTYQEISKLKAKYESLQRSHRNLLGEDLGPLS
LKELQQLERQLESALSQARQRRTQLMLDHMEELQKRERHLEDINRQLKFKLEAETSSLRA
VQGSWEPNAMIESDPFSFRLQPNTMECEPTLQMYHHFVPPEAATPGNTGGENTYMLGWGL

>MaMADS33-agl6
MGRGRVELKRIENKINRQVTFSKRRNGLLKKAYELSVLCDAEVALIIFSSRGKLYEFGSA
GTSKTLERYQRCCYAPQDPNVANGEAQSWYQEMSKLKVKFESLQRSQRHLLGEDLGPLSV
KELQQLERQLESALSQARQRKTQLMMDKMEELRKKERHLGEINKQLKDQLEAEGAALRAL
QGSWCSDNAAVSSNPFHLQPSHFHGTDDGPTLHIGYQQFAPPEGGENNLMLNWVP

>MaMADS70-agl6
MGRGRVELKRIENKINRQVTFSKRRNGLLKKAYELSVLCDAEVALIIFSSRGKVYEFGSV
GTSKTLERYQRCCYTSQDSNVANREAQNWYQEMAKLKTRFESLQRSQRHLLGEDLGPLSV
KELQQLERQLESALSQARQRKTQLMLDQMEELRKKERHLGEINKQLKEQIEAEGATFRAL
QGPWCSDATAGGNAFPAQPLQSSGMDREPTLQIGYHQFVPPEVVAMPRNSAGENNFMLGW
VP

>MaMADS3P-agl6
MGRGRVELKRIENKINRQVTFSKRRNGLLKKAYELSVLCDAEVALIIFSSRGKLYEFGSV
GMSKTLERYQHWCYASQDPNVVNRDNAQNWCQEMSKLKAKFESLQRSQRHLLGEDLGPLS
VKELQQLERQLESALSQARQRKSQLILEQMEELRKKERHLGEINKQLRDQIEVEGATLKA
FQGSWCSDAMIGSNAFAAQPSHSAGMDREPMLRIGYHQFVPADAAIPRNPIGENNFMLEW
VP

>ZmMADS15-a 
MGRGKVQLKRIENKINRQVTFSKRRNGLLKKAHEISVLCDAEVAVIVFSPKGKLYEYATD
SRMDKILERYERYSYAEKALISAESESEGNWCHEYRKLKAKIETIQKCHKHLMGEDLESL
NPKELQQLEQQLESSLKHIRSRKSHLMAESISELQKKERSLQEENKALQKELAERQKAVA
SRQQQVQWDQQTHAQAQTSSSSSSFMMRQDQQGLPPPHNICFPPLTMGDRGEELAAAAQQ
QPLPGQAQPQLRIAGLPPWMLSHLNAMPRSPSSSSPPRASSTSTPPTPAWTKFLNAMSDI
PMLKRLLFQLNLKVREIGATNTGNMPRPRQAHHRPPSMHMPQAPDGRGSRVFESQRAPAT
RAAAGELTEAHQIKEEPPYGRVYFMDAEPPQCIMCLLVPLHLLLPARDGLLPLRKFLLQS
LVLLLQMRSCGCACPGSGCCCAAAASSSPLSPIVNGGKQMLCGGGNPCIMKEDDDELVWA
WACVCWSHCTCCCRLATAFCLSASSFCRALFSSCSDLSFFCSSEIDSAIRWLFLDLMCFS
ELSSCCSSCWSSLGFKDSRSSPIRCLWHFCMVSILAFSFLYSWHQFPSLSDSAEIRAFSA
MRESVAYSMTATSASQRTEISCAFLSRPFRRLEKVTCRFILFSIRFSCTLPRPMHMVADL
RCGAAVAPAPAVAAAAPPQPALHLYLPLSTAGSRCCVEAAIPADPASSMMSLSGPGHVSA
GPTAPAAAGSRRPSASPQVPSAEPCSPPAVTSPSSVAQK

>ZmMADS16-a 
MGRGKVQLKRIENKINRQVTFSKRRNGLLKKAHEISVLCDAEVAVIVFSPKGKLYEYATD
SRMDKILERYERYSYAEKALISAESESEGNWCHEYRKLKAKIETIQKCHKHLMGEDLESL
NPKELQQLEQQLESSLKHIRSRKSHLMAESISELQKKERSLQEENKALQKELAERQKAVA
SRQQQVQWDQQTHAQAQTSSSSSSFMMRQDQQGLPPPHNICFPPLTMGDRGEELAAAAQQ
QPLPGQAQPQLRIAGLPPWMLSHLNAMPRSPSSSSPPRASSTSTPPTPAWTKFLNAMSDI
PMLKRLLFQLNLKVREIGATNTGNMPRPRQAHHRPPSMHMPQAPDGRGSRVFESQRAPAT
RAAAGELTEAHQIKEEPPYGRVYFMDAEPPQCIMCLLVPLHLLLPARDGLLPLRKFLLQS
LVLLLQMRSCGCACPGSGCCCAAAASSSPLSPIVNGGKQMLCGGGNPCIMKEDDDELVWA
WACVCWSHCTCCCRLATAFCLSASSFCRALFSSCSDLSFFCSSEIDSAIRWLFLDLMCFS
ELSSCCSSCWSSLGFKDSRSSPIRCLWHFCMVSILAFSFLYSWHQFPSLSDSAEIRAFSA
MRESVAYSMTATSASQRTEISCAFLSRPFRRLEKVTCRFILFSIRFSCTLPRPMHMVADL
RCGAAVAPAPAVAAAAPPQPALHLYLPLSTAGSRCCVEAAIPADPASSMMSLSGPGHVSA
GPTAPAAAGSRRPSASPQVPSAEPCSPPAVTSPSSVAQK

>ZmMADS3P-a 
MGRGKVQLKRIENKINRQVTFSKRRNGLLKKAHEISVLCDAEVAVIVFSPKGKLYEYASD
SRMDKILERYERYSYAEKALISAESESEGNWCHEYRKLKAKIETIQRCHKHLMGEDLESL
NPKELQQLEQQLESSLKHIRSRKSHLMAESISELQKKERSLQEENKALQKELSERQKAVA
SRQQQQQQVQWDQQTQVQVQTSSSSSSFMMRQDQQGLPPPQNICFPPLSIGERGEEVAAA
AQQQLPPPPGQAQPQLRIAGLPPWMLSHLNAMSDIPMLKRLLFQLNLKVREIGATNTGNM
PQAPDGRGSGVFESKRAPTTRAAAGELTEAHQIKKEPPYGRVNFMDAEPPQRIMRSCGCA
CPGGGGSCCCAAAATSSPLSPMLNGGKQMFCGGGSPCMKEEDDELVWTWTCVCWSHCTCC
CCCCRLATAFCLSESSFCRALFSSCSDLSFFMCFSELSSCCSSCWSSFGFKDSRSSPIRC
LWHLCMVSILAFSFLYSWHQFPSLSDSAEIRAFSAMRESEAYSSLPLGEKTMTATSASQR
TEISCAFFSSPFRRLEKVTCRFILFSIRFSCTLPRPMRMAADLRCGAVVAPAPEEEAAAA
APPQPPLRLSLRCSTAGSRCFVEVAVPVDPASSMSLSGPGPVSAGPTAPAAAAAAG

>ZmMADS8(ZMM4)-a 
MGRGKVQLKRIENKINRQVTFSKRRSGLLKKAHEISVLCDAEVALIIFSTKGKLYEYSTD
SCMDKILERYERYSYAEKVLISAEYETQGNWCHEYRKLKAKVETIQKCQKHLMGEDLETL
NLKELQQLEQQLESSLKHIRTRKSQLMVESISALQRKEKSLQEENKVLQKEAARGEAERP
AAASATGPNSTADQFVFHVLHVKGSCPNNKCQHLPCGSRREGGGRGSSAAAGSRWTATMD
AMSATPMQKRFSFPQNMKLRAIGAMNIENMLREAAPTTNVSIFPVAAGGRVVEGAAAQPQ
ARVGLPPWMMYGQNSMSKAPHGRGSMSASSLWQQAGGWWKGQQRSRRLALDCHHGCMLTF
VVGAASLNMKDVEDELVCCMFQMAPIALSFIFCGNENLFCIGVALIPFKNFVHTMVAVQR
EPAAALLPLPPPSRLLPQGRCMRCFMRTFSAMMSATSASQSTEISCAFLSSPERRLENVT
WRLILFSIRFSCTFPRPMNRMSPGG

>ZmMADS25-a
MGRGRGKVEVRRIENSVSRQVTFSKRRRGLAKKARELAVLCDADVALLVFSDKGRLHDFA
AHGSMERILGRYERYLLCEDRDDVTQDYPEESQGNMSYDHIKLRSKLEAIKKSQRNLMGE
QLESLTFREVQQLEHRIDSALRNVRSRKETFLMEQNGILEKEKAAVGASSSLHTTTSTAA
ASSTAAAAAALPNLNICPDDSDEPGMAAAAGIRLPWWMLQPSAVSQRQEQHMMTTSSMAF
MMFRFGRAAAAAAVEEAAAVLVVVCRDDDAPTAAFSFSRMPFCSIRKVSFLDLTFLRALS
IRCSSCCTSLNVRDSSCSPMRFLWLFFIASSLDLNLMWSMFPCDSSGMLPCAAKSWSLPL
SEKTSSATSASQSTASSRAFFASPRRRFEKVTCRLTLFSMRRTSTLPRPRPMAGASTTAT
MMMPPLQPSPSLECHFVPSEKFPSWI

>ZmMADS34(ZMM15)-a
MGRGKVQLKRIENKINRQVTFSKRRSGLLKKAHEISVLCDAEVALIIFSTKGKLYEYSTD
SCMDKILDRYERYSYAEKVLISAESETQMHHQRIGLTQMQKRFLFQQNLKLRCTIKGMYG
QNSMVHLSFRFCMMSATSASQSTEISCAFLSSPERRLEKVTWRLILFSIRFSCTFPRPMN
RWNTRRASLWWRR

>ZmMADS50(ZMM28)-a
MGRGPVQLRRIENKINRQVTFSKRRNGLLKKAHEISVLCDAEVALIVFSTKGKLYEYSSH
SSMEGILERYQRYSFEERAVLNPSIEDQANWGDEYVRLKSKLDALQKSQRQLLGEQLSSL
TIKELQQLEQQLDSSLKHIRSRKNQLMFDSISALQKKEKALTDQNGVLQKFMEAEKEKNK
ALMNAQLREQQNGASTSSPSLSPPIVPDSMPTLNIGPCQHRGAAESESEPSPAPAQANRG
NLPPWMLRTVKMNMSGMHFRRVKGSCMEHQQAPHHFHHQMSTMDAPHCQVMLTWPYIPNM
LQRTVQLLLQLLEFFYGQMARVLVELPLSGEDDERDLCVAEHGDLVGLLQQPVPALGEGH
LAVDLVLDPAQLHRPPPHMESGTIGGESDGELVDAPFCCSRSCAFIKALFFSFSASMNFC
RTPFMSMVSELNCSPNSCLMPSMLEWLEYSMSATSASQSTEISWAFFSSPFRRLEKVTWR
LILFSIRRSCTGPRPMVAGCPCLLVQEQETVQTQILLPLYVDMALYLELAWNLELLVVKV
MGSLLMLHFAAPGAARSSKPCFSPSLPPMSNAGNAQECLPCWNG


>ZmMADS60(ZMM29)-b 
MGRGKIEIKRIENSTNRQVTFSKRRAGLVKKAREIGVLCDAEVGVVIFSSGGKLYDYCSP
RTSLSRILEKYQTNSGKILWGEKHKNLSAEIDRVKKENDNMQIQLRPVFLIQICSRSLAA
RALHMLSFSFLTLSISALRFLCFSPHRIFPELVWYFSKILDSEVLGEQMTTPTSASQSTP
ISRAFLTSPARRLEKVTCRLVEFSILLISILPRP

>ZmMADS20(ZMM16)-b 
MGRGKIEIKRIENSTNRQVTFSKRRNGILKKAREISVLCDAEVGVVVFSSAGKLYDYCSP
KTSLSKILEKYQTNSGKILWGEKHKSLSAEIDRIKKENDTMQIELRHLKGEDLNSLQPKD
LIMIEEALDNGLTNLNEKLMEHWERRVTNTKMMEDENKLLAFKLHQQDIALSGSMRELEL
GYHPDRDLAAQMPITFRVQPSHPNLQENNMDMRNMAGLHAEGDWHLGRQVPVRMVTQLKL
SHAAAQRDILLVEFEGQQFVLVFHHLSVCHTPFPVLHQFLIQVRQSIIKCLLDHDQVFGL
QRVMLPLSAISCWWSLKASNLFSSSIILVFVTRLSQCSISFSFRFVSPLSSASSIMIRSL
GCSEFRSSPFRCLSSICMVSFSFFIRSISALRLLCFSPHSIFPELVWYFSRIFDSDVFGE
QMSSGSSSRKACRRWRRRRRRPRRRRAR

>ZmMADS42(ZAG1)-cd 
MHIREEEATPSTVTGIMSTLTSAGQQKLKEPISPGGGSASVAGSAAERNNGGRGKGKTEI
KRIENTTNRQVTFCKRRNGLLKKAYELSVLCDAEVALIVFSSRGRLYEYANNSVKGTIER
YKKATSDNSSAAGTIAEVTIQHYKQESARLRQQIVNLQNSNRALIGDSITTMSHKELKHL
ETRLDKALGKIRAKKNDVLCSEVEYMQRREMELQNDNLYLRSRVDENERAQQTANMMGAP
STSEYQQHGFTPYDPIRSFLQFNIVQQPQFYSQQEDRKDFNDQGGRMCCVLKSSTCREGK
WSCRMTTCTMRMKGHNRQRTMIQMLNGDLCNRTSCAGVVTGCLLVPLNGALHAVVGVLVE
AAAAGEDDERDLGVAEHGELVRLLEEAVAALAEGDLPVGRVLDALDLSLALAPAAVVPLR
SGPSDRRGAATRGYGLLQLLLPRRSQGRHDACYCGWCSLLFSDVHMLNCRKLLIGSMFAV
CCALSFSSTRLLKYKLSFCNSISLLCMYSTSEHSTSFFFALIFPRALSNLVSKCLSSLWL
MVVIESPIRALLEFCKLTICCLSLADSCLMVTSAIVPAALELSLVAFLYLSMVPFTLLLA
YSMSATSASQSTESSYAFLRRPLRRLQKVTCLLVVFSMRLISVLPLPLPPLFLSAADPAT
DAEPPPGDMGSFSFCCPAEVRVDMMPVTVDGVASSSRMCMVPPSCSLSVVPFHSHQPGSL
STSCHSATPFPFSACTRLQNTAHRSFLLMV

>ZMM8-e
KISRQVTFAKRRNGLLKKAYELSLLCDAEVALIIFSGRGRLFEFSSSSCMYKTLERYRSS
NYSTQEVKAPLESEINYQDYLKLRTRVDFLQTTQRNILGEDLGPLSMKELEQLENQIEVS
LKHIRSRKNQMLLDQLFDLKSKEQELQDLNKDLRKKLQETSPQNVIHDVSWEEGGHSGSS
VLGPFQGLLQYHGNDPSLQTRYHQQAYMDQLNEDMADPDEHGRSGWI

>ZMM7-e
KINRQVTFAKRRNGLLKKAYELSVLCDAEVALIIFSNRGKLYEFCSGQSITKTLERYEKN
SYGGPDTAVQNKENELVQSSRNEYLKLKARVDNLQRTQRNLLGEDLGSLGVKELDQLEKQ
IDSSLSHIRSTRTQHMLDQLTDLQRREQMMCEANKCLRRKLEETSNQVHGQVWEHGANLL
LGYERHSSPQQAPSHVGNGLFFHPLEAAAEPTLQIGFAPEHMNNFMPAWLP

>ZMM3-e
KISRQVTFAKRRNGLLKKAYELSVLCDAEVALIIFSSRGRLFEFSTSSCIYKTLERYRSC
SFASEASAPLEAELNNYQEYLKLKTRVEFLQTTQRNLLGEDLGPLSVKELEQLENQIEIS
LKQIRSSKNQQMLDQLFDLKRKEQQLQDANKDLRMKIEETSEENVLRLSSQDIGCSGSSG
HGDEANQEHLQLALDPSLHIGYQAYMDHLNND

>ZMM1-cd
MGRGRIEIKRIENNTSRQVTFCKRRNGLLKKAYELSVLCDAEVALVVFSSRGRLYEYANN
SVKATIERYKKAHAVGSSSGPPLLEHNAQQFYQQESVKLRNQIQMLQNTNRHLVGDSVGN
LSLKELKQLESRLEKGISKIRARKSELLAAEINYMAKRETELQNDHMNLRTKIEEGEQQL
QQVTVAQSVAAAAATDVELNPFLEMDTKCFFPGGPFATLDMKCFFPGSLQMLEAQQRQML
ATELNLGYQLAPPDTDVANNNPQQF

>ZmMADS36(ZMM2)-cd
TTSRQVTFCKRRNGLLKKAYELSVLCDAEVALVVFSSRGRLYEYANNSVKSTIERYKKAN
SDSSNSGTVAEVNAQYYQQESSKLRQMIHSLQNANTRNIVGDSIHTMGLRDLKQMEGKLE
KAIIKIRARKNELLYAEVDYMQKREMDLQTDNMYLRSKIAESNETGQPAMHMTMGAPPTS
EYDHMAPFDSRNFLQVSMPQHYSHQLQPTTLQLG


>ZmMADS22(ZAG2)-cd 
MGRGRIEIKRIENNTSRQVTFCKRRNGLLKKAYELSVLCDAEVALIVFSSRGRLYEYANN
SVKATIERYKKAHTVGSSSGPPLLEHNAQQFYQQESAKLRNQIQMLQNTNRHLVGDSVGN
LSLKELKQLESRLEKGISKIRARKSELLAAEISYMAKRETELQNDHMTLRTKIEEGEQQL
QQVTVARSVAAAAAAATNLELNPFLEMDTKCFFTGGPFATLDMKCFLPGSLQQMLEAQQR
QMLATELNLGYQLAPPGSDAADNNPHHQFMGSSRRRMSSPSSATLRWPSSSSLAVVASTS
MPTTVSRLLLRGTRRHTPLALPLGHRSMPSNSTSKNQQNCATRSRCCKTLTGTWLVIPWE
TCHSRSMTTMLLHWRPLRNAGHEVLSPRQLAADAGGTAAPDARHRAEPRLPTGAAWFMMR
VIVGSVRTRRRQLVAEVQLGGEHLALLCLQHLLQAAGEKALHVQRCEGAASEEAFGIHLM
SSVAKGPPVKKHLVSISKNGFSSKLVAAAAAAATDRATVTCCSCCSPSSILVLRVMWSFM
MPFSRRLSSCFSSLSDRFPTESPTKCLLVFCSIWIWLRSFADSCWMRATSASQRTESSYA
FLRSPLRRLQKVTCRLVLFSILLISILPLPMGSAPSWWQLLLLLQLTVPRSPAAAVALPP
QSWS

>ZmMADS23(ZMM25)-cd 
MGRGKIEIKRIENTTSRQVTFCKRRNGLLKKAYELSILCDAEIALIVFSTRGRLYEYSSN
SVRSTIERYKKASASTSGTAPVTDVNSLQYFQQEAAKLRQQIQTLQNSNRHLMGESTGNM
TAKELKGLESRLERGIGRIRSKKHELLLAEIEYMQKREADLHNENMFLRAKVAEAERALE
QEAAEDQTMMVPAAVRGATTELKALPASFDASGYYQYQQHQHVVAAASAASSSQYAEQPQ
GQQEYHHQTALHLGYHVKIDSAADKGFLMGCMNIPVTAMSTLFNTFSKKRQNCASRYKPC
RIQTGTMSCCSRRSNICRRGKQICTMKTCSCGPRLRRLSELWSRRRQKTRRMWWPPPPLP
PRRSTRSSPRVSRSTTTRLPSTSATTLRSIPPPTKASSMLMLLVLVVATRVERRRQRFQL
RRSPADRRRHHHRLVFCRLLLQSSLSLRNLGPQEHVFIVQICFPLLHIFDLREQQLMLFG
PDPPNASFKPAFKALMFSLCRSASLFCIYSISASSSSCFLDRILPMPLSSLLSRPFSSFA
VILPVDSPIRCLFEFCKVCICWRSFAASCMESS

>ZmMADS33(ZAG3)-agl6
MGRGRVELKRIENKINRQVTFSKRRNGLLKKAYELSVLCDAEVALIIFSSRGKLYEFGSA
GITKTLERYQHCCYNAQDSNGALSETQSWYQEMSKLRAKFEALQRTQRHLLGEELGPLSV
KELQQLEKQLECALSQARQRKTQLMMEQVEELRRKERHLGEMNRQLKHKLEAEGCSNYRT
LQHAAWPAPGSTMVEHDGATYHVHPTTAQSVAMDCEPTLQIGYPPHHQFLPSEAANNIPR
SPPGGENNFMLGWVLMLKIPMAHSLKLRAGTRKCQNMQPGQLPAAPWWSMTAPPIMCIQQ
LLNRLQWTVNPLCKSGTLLITSFCLPRQPIISQGAPLEARTTSCWDGFFMCFVTGKTEKD
TTYDGASGRAPQKGATPGRNEQATQTQAMGSLMRRVPDLQSGFTVHCNRLSSCWMHMIGG
AVMLHHGAAGSWPGCMLQGSVVATTFSFKLVFELPVHFSQVSLLSAELFHLLHHKLCLSL
SCLMLVPFMKLFSPPGGLLGILLAASEGRNWMVLPGAGQAACCRVLMPALPNSMMSATSA
SQSTESS

>ZmMADS14(ZMM27)-e 
MAIAGRAPNHSPPLSSRPFNPIPSPRLSTHLLSPACARLSSFLPRPLAFAWLHRAGRAGE
EKLASSYQLSAGGGSLPAAGVSCKGWELAMGRGRVELKRIENKINRQVTFAKRRNGLLKK
AYELSVLCDAEVALIIFSNRGKLYEFCSGQSITKTLERYEKNSYGGPDTAVQNKENELVQ
SSRNEYLKLKARVDNLQRTQRNLLGEDLGSLGVKELEQLEKQLDSSLRHIRSTRTQHMLD
QLTDLQRREQMLCEANKCLRRKLEETSNQVHGQVWEHGANLLGYERHSPQQQAPSHVGNG
LFFHPLEAAAEPTLQIGFAPEHMNNFMPTWLPMKKTVMEDQILLYRTRRTSMSTSSMAKC
GSTVPTYSATRGTLLNSRPHHMLAMVCSFIPWKLQQSQPCRSGSLLSIMATLMLRSEPDL
QGWLCCSFQGMKEQTIANMMHLVAGLLQLSSKALICFTQHLLPPLKISELIKHMLCPCGS
YVPMQPSKSQGAGKKGAEASAGRTQEMGGESWRGDWVKRARRKGWMKLFICSGANPICRV
GSAAASRGMCLKDESSCFSSCSSSLTPSDPRSSPSKFLMLCPLQNSMMSATSASQSTESS
YAFLSRPLRRLAKVTWRLILFSIRFSSTRPLPMASSQPLQLTPAAGRLPPPAESWMLAMG
PAVEESASRSRVSWHRAPTLGHAPGCWSPPAFFMNQVASQAAQAL

>ZmMADS4P-e 
MGRGRVELKRIENKINRQVTFAKRRNGLLKKAYELSVLCDAEVALIVFSNRGKLYEFCSG
PSITRTLERYEKNSYAGPDTAVQNKENELVQNSRNEYLKLKAKVDNLQRTQRNLLGEDLG
SLGVKELDQLEKQIDSSLSHIRSTRTQHMLDQLTDLQRREQMMCEANKCLRRKLEETSNQ
VHGQVWEHGANLLLGYERHSSPQQAPSHVGNGLFFHPLEAAAEPTLQIGFAPEHMNNFMP
AWLPMQAQILLYRTKRTSMSTLNMAKCGSTVPTYYSATSGTLHHSKPHHMLAMDYSFIPW
KLQQSQPCRSGSLPSIMATLMLGSEPDLQGWLCCSFQGMKEMMLGPLQNSYSLPRLEKTM
SATSASQSTESSYAFLSRPLRRLAKVTWRLILFSIRFSSTRPLPMPAMGLAVVKSAARSR
VISWHRAPTLGHAPGCWSPPAFFMNQFASQADQAL

>ZmMADS6(ZMM6)-e 
MGRGRVELKRIENKINRQVTFAKRRNGLLKKAYELSVLCDAEVALIIFSNRGKLYEFSST
QSMPKTLEKYQKCSFAGPETALQNRENEQLKSSRNEYLKLKARVDNLQRTQRNLLGEDLE
SLGIKELEHLEKQLDSSLKHIRSTRTQHMVDQLTELQKKEQMFCEANKCLRRRLEESNQV
IWQHAWEQSERHSEVQPQQLNGNNFFHPLDGAGEPTLQIGYPSEALTSSCMTTFLPPWLP
MSNMSTSNMRGSKASGILKCSRSSSMAITSSIPSMVLVNPPFRMQFCRAMAACVGAKRAA
FLMHDHLPAPVVAMMEEVIAIELLRLHFRMPLALLPRMLPYNLVALLQSSSKTLICFTKH
LFFFLKFCQLINHVLCPCRSYVLQGRIELLLQVLQLFYAMHELVSASEGYPIMCCVLVDL
MCFKDESSCFSRCSSSFMPNDSRSSPSKFLMLCVLENSMMSATSASQSTESSYAFLSRPL
RRLAKVTWRLILFSIRLSSTRPLPMATTGAGRWSCMSMTQDLHQASSFESAVNYQHVPSV

>ZmMADS10(ZMM24)-e 
MGRGKVVLQRIENKISRQVTFAKRRNGLLKKAYELSILCDAEVALVLFSHAGRLYQFSSS
SNLLKTLERYQRYIYASADAAVPSSDQMQNNYQEYVKLKARVEVLQHSQRNLLGEDLALL
SPSELDQLENQVDKTLKQIRSRKTQVLLDELCDLKRKEQMLQDANRVLKRKLGEFEAEAA
SPPQLAWQGEGGMLSHDPPQPEHFFQALESNPCLQPTYHTMDMNQQPVPAPGGCYPAWMS
MLQPMLQCHLAIRCRITIKNMMNFVTMQTGFMTLHSQNTSSRLWRATHVCNLHTIRWTMS
ATYIPYDGHEPAASASAGRLLSCMDVMVCRLQTWVALQSLEEVFWLWRVMGQHAAFALPR
MSIVWYVGCRHGLLSRAWKKCSGCGGSWDNMPPSPCHANCGGEAASASNSPSFLFRTLFA
SCSICSFLFKSQSSSSNTMYLWYRSRVLSRLEEDENWMESSYAFLSRPFRRLAKVTCRLI
LFSIRCSTTFPRPMQDSSRPALALAAGSCPSYGMMGCSPEPGRSVLAVEGHGTTCRLRLA
TLTAGEKPPLPQTRPASFSEPCLHLAAFVPFSLSHKVHQVTLESFLILFASRSCLLDSQA
GQVHLGMALQHRLKHRCTSGTALESMRTGRGGRRGRRGRARPRRRRGWRARTPS

>ZmMADS35(ZMM31)-e 
MGRGKVVLQRIENKISRQVTFAKRRNGLLKKAYELSILCDAEVALVLFSHAGRLYQFSSS
SDLLKTLERYQRHIYASADAAVPSSDEMQNNYQEYVKLKARVEVLQHSQRNLLGEELAPL
SPSELDQLESQVDKTLKQIRSRKTQVLLDELCDLKRKEQMLQDANRVLKRKLHEFEAEAA
SPPQLAWQGGGGMLSHDPPQPEHFFVALESNAPLQPTYHTMDMNQQPEPAPGGCYPPAWM
AMLQLMLQCHLAMRCRITIKNMMNFATMTLHSQNTSSWLWRATRLCNLHTILWTMVCRLQ
RRVALQSHEEVFWLWRVMGQHAASALPRQLWGRSSLCLKLVQLPFQNPVSVLQHLFLSLM
SIVWYVGCRGALLSRATKKCSGCGGSWDNMPPPPCHANCGGEAASASNSCSFLFRTLLAS
CSICSFLFKSQSSSSNTMCLWYRSRVLSRSEEDENWMESSYAFLSRPFRRLAKVTWRLIL
FSIRCSTTFPRPMMALQHQLKHRCASGTALESMRTGRGGRRGRRGRARPRRRRGWRARTP
S

>ZmMADS7-e 
MGRGKVELKRIENKISRQVTFAKRRNGLLKKAYELSLLCDAEVALIIFSGRGRLFEFSSS
SCMYKTLERYRSSNYSQEVKTPLDTEIKYQDYLKLRTRVEFLQTTQRNILGEDLGPLSMK
ELEQLEDQIEISLKHISSRKNQMLLDQLFDLKSKEQELLDLNKDLRKQLQETRPENALRV
SWEEGGHSGASGNVLDPYQGLLQHLDNDPSLQFGYHHQAYMDQLNNEDLVDPNEHGRSGW
IMFLILIRGSFSTWTTILPCSSGTIIKPTWISTTRTWWTRMSMVDLDGYMHVQNTREIPQ
LQLLTRSKNSTGHMDMMLIRVHQVLVVQLIHVGLMMVPELQGRIVVQVLKEPLIRIKNIP
TCATVPTFLPGDTERVLWPCFLQLLPMLQRYLYLVLQLLELLHAKWTQILPKNISLCSLE
EFNPCPQLEIILVFNFSVQWSFYFLMMLSGPRSSPRIFLCVVWRNSTLVLNLRMHEELEN
SKRRPRPEKMMSATSASHNSDSSYAFLSSPLRRLANVTWRLILFSIRFSSTLPRPMRSWR
TQRGGRGRRR

>PATC240636-b 
MGRGKIEIKKIENPTNRQVTYSKRRVGILKKAKELTVLCDAQVSLIMFSSTGKLADYCSP
STDIKGIYERYQVVTGMDLWNAQYERMQNTLKHLNEINQNLRKEIRRRKGEELEGMDIKQ
LRGLEQTLEESLRIVRHRKYHVIATQTDTYKKKLKSTRETYRALIHELDMKEENPNYGFN
VENQSRIYENSIPMVNECPQMFSFRVVHPNQPNLLGLGYESHDLSLA

>PATC133864-b 
MGRGKIEIKKIENPTSRQVTYSKRRLGIMKKAEELTVLCDAQLSLIIFSSSGKLADFCSP
STEXTLFSSPFLPKHQLLHAAFGSVKDIVERYQNVTGIDIWDAQYQRMQNNLRNLREINR
NLQKEIRQRKGENLEGLGVKELRGLEQKLEESVKIVRRRKYHVIATQTGTCKKKLKSSRQ
IYRALTHELQKLDEENQPFSFVVEDLSCIYNSSISMENRLHRSEPNVQKVVRECHEFGFD

>PATC138350-b 
RDLKMGRGKIEIKKIENPTNRQVTYSKRRAGIMKKAREITVLCDAEVSLIMFSSTGKFSE
YCSPSTETKKVFERYQQVSGINLWSSQYEKMLNTLNHSKEINRNLRREVRQRMGEDLEGL
DIKELRGLEQNIDEALKLVRNRKYHVISTQTDTYKKKLKNSQETHRNLMHELEIVEDHPV
YGFQEDSSNYEGVLALANDGSHMYAFRVQPNQQNLQGTRYSSHDLRLA

>PATC154853-b 
MGRGKIEIKKIENPTNRQVTYSKRRAGIMKKASELTVLCDAQLSLVMFSSTGKFSEYCSP
TTDTKSVYDRYQQVSGINLWSEQYEKMQNTLNHLKEINHNLRREIRQRMGEDLEGLEIKE
LRGLEQNMDEALKLVRNRKYHVISTQTDTFKKKLKNSQETHRNLLRELETEHAVYYVDDD
PNNYDGALALGNGASYLYSFRTQPSQPNLQGVGYVPHDLRLA

>PATC152852-b 
MGRGKIEIKRIENSTNRQVTFSKRRNGIMKKAKEISVLCDAQVSLVIFSSLGKMFEYCSP
STTLSKMLEKYQQNSGKKLWDAKHENLSAEIDRIKKENDNMQIELRHLKGEDLNSLNPKE
LIPIEEALQNGLTSVRDKQMDYLKMLKKNERMLEDENKRLTYLLHQQQMAMEGSMRELDI
GYHHKDREYAAQMPMTFRVQPIQPNLQGNK

>PATC145405-a 
mrrgrvqlkrienkinrqvtfskrrsgllkkaheisvlcdaevalvifsakgklyeystd
scmdrildryerycyaekalqitepesqgdicneygklknkiealqksrshlmgeqldsl
sikelqhleqqletalnhirtqriqlllncitefqrkeksllehnslleaklcsfqldpq
itetatqnpnrkqqkqdqvnsspspflppnhlptlnlgtypasdgeeaedptllqmnsis
lppwmlrsst

>PATC154931-a 
MGRGRVQLKRIENKINQQVTFSKRRSGLLKKAHEISVLCDADVALIIFSNKGKLCEYSTD
SSMEKILERYEHYSYTERALYSNEDNPQADWRLEYNKMKAKVESLQKSQRHLMGEQLDYL
SIKELQHLEQQLESSLKHIRSRKTQLMVDSISELQKKENCCWSKTRPCRIWLKRRPK

>PATC154379-agl6 
mgrgrvelkrienkinrqvtfskrrngimkkayelsvlcdaeialiifssrgklfefgsp
ditktleryqrctftpqtihpndhetlnwyqelsklkakyeslqrsqrhllgedldllnl
kelqqlerqlesslsqarqkrtqimldqmeelkkkerqlgdinkqlkhklgadggsmral
qsswrpasganidtfrnhsstmdteptlqigrynqyapseatiprnggagntfmpgwgav

>PATC138772-agl6 
LKRIENKINRQVTFSKRRNGLLKKAYELSVLCDAEVALIIFSSRGKLYEFGSAGTCKTLE
RYQRTCYSSQATNPIDRETQSWYQEVSKLKAKFDSLQRSHRNLLGEDLGPLNVKELQQLE
RQLESALSQARQRKTQIMLDQMEELRKKERQLGEINKQLKMKLEAGGGSLRLIQGSWDSD
AAVVEGNAFHMHPYHSNSLECEPTLHIGYHQFVPPETVIPRTPGVENNNFMLGWML

>PATC052371-cd 
mgrgkieikrienttnrqvtfckrrngllkkayelsvlceaeialivfssrgrvyeysnn
sikatiekykktcagssnpgslvevnshqyyqqesakmrhqiqllqnsnrhlmgdglssl
nlkelkqlenrlergitrvrskkhellfaeieymqkrevelqndnmylrakiadneraqq
anivqagvdfesipsfdsrnyyhinmlesashyshhqdqtalhlgyetkadqsa

>PATC138585-cd 
mmeskekmgrgkieikrienttnrqvtfckrrngllkkayelsvlcdaevaliifssrgr
lyeyannsvkgtidrykkassdnsnsgsisetnaqyylqeasklrqqitnlqnsnrnlmg                                 
ealstmslrdlkqletrlekginkirskknellyaeieymqkremelqndnmylrnkiad                                 
nertqqqphinmmpstsseyevmppfdsrnflqvnlmdpshhyslqqqtalqlgyi 

>PATC155109-cd 
mdsssmepkekmgrgkieikrienttnrqvtfckrrngllkkayelsvlcdaevaliifs
trgrlyeyannsvkgtierykkastdnsntgsiseansqyyqqeatklrqqitnlqnsnr                                 
nllgdalttmslrdlkqletrlekginkirakknellhaeidymqkremelqtdnmflrn                                 
kisdneraqqqhqhmsilpststeyevmppfdsrsflhvnlmdpndryshqqqtalqlg

>PATC138540-e 
MGRGRVELKRIENKINRQVTFAKRRNGLLKKAYELSVLCEAEVALIIFSNRGKLYEFCSS
SSMLKTLERYQKNNYGAPETNIISRETQSSQQEYLKLKSRVEALQRSQRNLLGEDLGPLN
SKELEQLERQLDNSLKQIRSTRTQFMLDQLADLQRREQMLCEANKTLKRRLEESNQANPQ
QIWDPSTAHAMGYDQRQPVQPHGEAFYHPLECEPTLHIGYHSDLSIAPMAAPNVNNYMPP
GWLA

>PATC141808-e 
MGRGRVELKRIENKINRQVTFAKRRNGLLKKAYELSVLCDAEVALIIFSNRGKLYEFCSN
TSMLKTLEKYQKCNFGGPETTIISRETQNSQQEYLKLKSRVEALQRSQRNLLGEDLAPLS
GKELEQLERQLDSSLKQIRSTRTQFMLDQLADLQRREQMLCEANRALKIRFEEGNQANQP
QVWDPSNAHAVGYGRQPAQHHGEAFYHPLDSEPTLQIGYHSDITMATATTSTVNNYMLPG
WLGQISGSYE

>PATC152066--e 
GRVELKRIENKINRQVTFAKRRNGLLKKAYELSVLCDAEVALIVFSNRGRLFEFCSSSSM
TKTLERYQKCSYNATESTVPSKDTQNSYQEYLKLKTKVEYLQRSQRNLLGEDLIELGSKE
LEQLELQLEMSLKQIRSTKTQLMLDQLCDLKRKEQMLQEANRALRRKLQEDEPEIPLELS
WAGGGGNGPCERQQPQSEDFFQPLPSLQIGFSPICIDQQLNTGSSSAHNINGFISGWM

>ERN17823-a
mgrgrvqlkrienkinrqvtfskrrsgllkkaheisvlcdaevalivfstrgklyeystd
ssmikileryerysyaerratgadhesqeswsleyaklrakvellqksqrhymgeglevl
nlrelqqleqqldvalkhvrgrktqimldsivelrrkekslqeqndtlqkkivakekala
qaqatthweqeetahf

>ERM96348-b
mgrgkieikrienptnrqvtyskrrggiikkakeltvlcdaevslimfsstgkfseycsp
ststkkiydryqqvsetnlwdthyeengfflvlqkmqrdlgnlkeesnrlrklirqkmge
dinelkykelrdleqnleewvkrirdkknhlvtnqtetckkriknleeqnkmmr

>ERN14157-cd 
mgrgkieikrienttnrqvtfckrrngllkkayelsvlcdaevalivfssrgrlyeyann
svkttidrykkacadsshsgtvseansqyyqqeaaklrnqiqvltntnrqlmgdsvgsmt
vkelrtlenklekgiskirskknellfaeidymqnrelelqkdnmllrakiaen

>AAY25577-cd 
mgrgkieikrienttnrqvtfckrrngllkkayelsvlcdaevalivfssrgrlyeyann
svkttidrykkacadsshsgtvseansqyyqqeaaklrnqiqvltntnrqlmgdsvgsmt
vkelrtlenklekgiskirskknellfaeidymqnrelelqkdnmllrakiaen

>ERM96536-agl6
mgrgrvelkrienkinrqvtfskrrngllkkayelsvlcdaevgliifssrgklyefgsa
glsktleryqrccytpqdnsatdretqnwsqelsklkakyetlqrsqrhllgedlgplsv
kelqqlerqlevalsqarqrktqilmdqmeelrrkerrlgdinkqlksklesdgqgsfrg
iqgtwesgtvvgnnafavnpshanpidceptlqigtgpaesnfvqgwv

>ERN17839-e 
mgrgrvelkrienkinrqvtfakrrngllkkayelsvlcdaevaliifsnrgklyefcst
ssmvktleryqkcnygaletnvptretqssyqeylklkarveslqrsqrnllgedlgpls
skeleqleqqlemslkqirstktqcmfdqladlrrrelalqetnkalkrklegasasnpp
qlawenngqnihynrqpahtegffhplecdstlqigyhpscpdqmpvaapvqnvnaflpg
wl

>ERN09875-e 
mgrgrvelkrienkinrqvtfakrrngllkkayelsvlcdaevaliifsnrgkqyefcss
ssmlktleryqkcnygtqettvstketqssqqeylrlkahfealqrsqrnllgedlgpls
gkeleqleqqldmslkqirsiktqymidqladlqrkeqalsesnnalkrkleaaggwdst
ghqmeynrqpaqaqadnffhplecdptlqigypsgypnpitvaapgpsvtnfm

>AAR06649-b 
gilkkakeisvlcdakvslvifssagkmsefcspsielknmleeyqrtsgkklwdsrhey
lstevdrmkkdneqmrielrhlmgedlnsltphelnriedslqmglssvrakqmehirtr
temlknneriledqnkqlk

>BAD42443-b 
mgrgkieikriensanrqvtyskrksgilkkakeisvlcdakvslvifssagkmsefcsp
sielknmleeyqrtsgkklwdsrheylstevdrmkkdneqmrielrhlmgedlnsltphe
lnriedslqmglssvrakqmehirtrtemlknneriledqnkqlkyimhqieggdeaerr
yqnqqngrdy

>ERN01839-b 
mgrgkieikriesstnrqvtftkrrtgilkkareisvlcdakvslvlfsstgkmfeyctp
stslkdmlgeyqrtsgnklwdaqhehlsaevgmmkkenenmrvqlrhlmgedlnsltage
lnrledslevgiasvrakqmehihsrtqmlksnkqileeqnkqlq

>ERN20181-b 
mgrgkieikrienptnrqvtyskrragitkkarelavlcdaqvslimfsttgklseycsp
stspkeiydryqrvsdtnlwdthyermqselsslkeennrlqklirqkmgeelnelrwkd
lrdleqnleewvkrirdkknqlltnqtdtcrkrinkleaenntirlqmeeevahcfddet
dcestlvlgsrnmq

>AAR06678-b 
gitkkarelavlcdaqvslimfsttgklseycspstspkeiydryqrvsdtnlwdthyer
mqselsslkeennrlqklirqkmgeelnelrwkdlrdleqnleewvkrirdkknqlltnq
tdtcrkrinkleaenntirlqm

>BAD42444-b 
mgrgkieikrienptnrqvtyskrrggiikkakeltvlcdaevslimfsstgkfseycsp
ststkkiydryqqvsetnlwdthyekmqrdlgnlkeesnrlrklirqkmgedinelkyke
lrdleqnleewvkrirdkknhlvtnqtetckkriknleeqnkmmr

>AAR06677-b 
giikkakeltvlcdaevslimfsstgkfseycspststkkiydryqqvsetnlwdthyek
mqrdlgnlkeesnrlrklirqkmgedinelkykelrdleqnleewvkrirdkknhlvtnq
tetckkriknleeqnkmmr

>StMADS121-a 
MGRGRVQLKRIENKINRQVTFSKRRSGLLKKAHEISVLCDAEVGLIVFSTKGKLFEYSTD
SCMERILERYERYSYAERQLNAATDIETPGSWTLEHAKLKARLEVLQRNQKHYAGEELNT
LSMKEFQNLEHQLDSALKHIRSRKNQLMHESISALQKKDKALQEQNNNLSKQVINN

>StMADS98-a 
MGRGRVQLKRIENKINRQVTFSKRRSGLLKKAHEISVLCDAEVGLIVFSTKGKLFEYSTD
SCMERILERYERYSYAERQLNAATDIETPGSWTLEHAKLKARLEVLQRNQKHYAGEELNT
LSMKEFQNLEHQLDSALKHIRSRKNQLMHESISALQKKDKALQEQNNNLSKQVKEREKEM
SQQTPWEQQSHDHLNSSSFVLPHPFNNLHMGEAYPTAGDNGEVEGSSRQQQQNTSSVMPP
WMLRHLNG

>StMADS164-a 
MGRGRVQLKRIENKINRQVTFSKRRSGLLKKAHEISVLCDAEVGLIVFSTKGKLFEYAND
SCMERLLERYERYSFAERQLVPTDHTSPGSWTLEHAKLKARLEVLQRNQKHYVGEDLESL
NMKELQNLEHQLDSALKHIRSRKNQLMHESISVLQKQDRALQEQNNQLSKKVKEREKEVA
QQNQWDQQNHEINSSTFVLPQQLDSPHLGEAYQNTNVVDNGEVEGGNSTQQQGAANNTVM
PQWMLRHLNG

>StMADS55-a 
MGRGRVQLKRIENKINRQVTFSKRRSGLLKKAHEISVLCDAEVGLIVFSTKGKLFEYAND
SCMERLLERYERYSFAERQLVPTDHTSPGSWTLEHAKLKARLEVLQRNQKHYVGEDLESL
NMKELQNLEHQLDSALKHIRSRKNQLMHESISVLQKQDRALQEQNNQLSKKVKEREKEVA
QQNQWDQQNHEINSSTFVLPQQLDSPHLGYTPNFLVFN

>StMADS20-a 
GRGKVELRKIENKINRQVTFSKRRGGLVKKAHEISVLCDAEVALIVFSQKGKIFEYSSD
SCMEQILERYERYSYAERRLLANNSESPVQENWSLEYTKLKARIDLLQRNHKHYMGEDLD
SMSLKDLQNLEQQLDSALKLIRSRKNQLMHESISELQKKERAILEENNMLTKKIKEKDKI
VEQQGEWHQQTNQVSTSTSFLLQPHQCLNMG

>StMADS7-a 
MGRGKVELRKIENKINRQVTFSKRRGGLVKKAHEISVLCDAEVALIVFSQKGKIFEYSSD
SCMEQILERYERYSYAERRLLANNSESPVQENWSLEYTKLKARIDLLQRNHKHYMGEDLD
SMSLKDLQNLEQQLDSALKLIRSRKNQLMHESISELQKKERAILEENNMLTKKIKEKDKI
VEQQGEWHQQTNQVSTSTSFLLQPHQCLNMGGNYQDEAAEARRNNELDLNLDSLYPLFNM
NKHL

>StMADS12-a 
MGRGRVELKRIENKISRQVTFSKRRSGLLKKANEISVLCDADVALIVFSTKGKLFQYSST
DSSMESILERYERYSYAETQMNANDSDPKENWSVEYPKLMSRIELLQRNIRHYMGQDLDP
LSLRELQSIEQQIDTSLKRIRSRKNQLMHESISELQKKERALQEQNNLITKKLKENEKTQ
PNSSTFHVPPSHSHHLPNLTIGGAFGGMNRDGSGQVHQYPGSNNNNNNNSNSSLIPPWML
RHVSNEG

>StMADS85-a 
MGRGRVELKRIENKISRQVTFSKRRSGLLKKANEISVLCDADVALIVFSTKGKLFQYSST
DSSMESILERYERYSYAETQMNANDSDPKENWSVEYPKLMSRIELLQRNIRHYMGQDLDP
LSLRELQSIEQQIDTSLKRIRSRKNQLMHESISELQKKERALQEQNNLITKKVYIS

>StMADS176-a 
MGRGRVEMKRIENKISRQVTFSKRRSGLLKKTNEISVLCDADVALIVFSSNGKLFEYSTQ
SSMENILERYESYSSAERNLNTTYKENWTLEYPKLMARVELLQRNIRHFMGEDLDAFNLR
EFQGLEQQLDTALKRVRSRKNQLMHESISQLQKKEKELQERNNLISKKLKENEKKQIVQT
NPGQRSTMTFLLQSPSVTNLTIGGPSQATDESQNRHGYNTLMPPWMFHHVHNKG

>StMADS181-a 
MKRIENKISRQVTFSKRRSGLLKKTNEISVLCDADVALIVFSSNGKLFEYSTQSSMENIL
ERYESYSSAERNLNTTYKENWTLEYPKLMARVELLQRNIRHFMGEDLDAFNLREFQGLEQ
QLDTALKRVRSRKRDMFCKFVAHGEALKELKQICDS

>StMADS253-b 
MGRGKIEIKRIENTNNRQVTYSKRRNGIIKKAKEITVLCEAKVSLIIFASSGKMHEYCSP
STTLSDMLDGYQKASGRRLWDAKHENLSNEIDRIKKENDSMQVKLRHLKGEDINQLTHKE
LIIMEEALQNGLSSISAKQSEILRMVRKNDQILEEEHKQLQYALHQKEMGAIGGSGNMRG
IHEEVYHQRERDNYEYQMPFGLRVQPMQPNLHERM

>StMADS112-b 
MGRGKIEIKRIENSSNRQVTYSKRRNGILKKAKEISVLCDAHVSVIIFATSGKMHEFSST
PLVDILDQYHKLTGRRLWDAKHENLDNEINKVKKDNDNMQIELRHLKGEDISSLNYRELM
ILEDALEIGLTGIRDKQNEFVRMVRKKTQNMEQEQDQLNCQLRQLEIASMNRNMGEVGEV
FEQTRENHDYGQMPFAFRVQPMQPNLHQRF

>StMADS145-b 
MGRGKIEIKRIENSSNRQVTYSKRRNGILKKAKEISVLCDAHVSVIIFATSGKMHEFSST
PLVDILDQYHKLTGRRLWDAKHENLDNEINKVKKDNDNMQIELRHLKGEDISSLNYRELM
ILEDALEIGLTGIRDKQVPTILYFCVFN

>StMADS61-b 
MGRGKIEIKKIENSTNRQVTYSKRRNGIFKKAKELTVLCDAKISLIMLSSTRKYHEYTSP
NTTTKKMIDQYQSALGVDIWSTHYERTGEDMSGLNLQELCHLQENITESVAEIRERKYHV
IKNQTDTCRKKVRNLEEQHGNLVLDLEAKCEDPKYGVVENEGHYNSAVAFANGVHNLYAF
RLQPLHPNLQNEEGFGSRDLRLS

>StMADS86-b 
MGRGKIEIKKIENSTNRQVTYSKRRNGIFKKAKELTVLCDAKISLIMLSSTRKYHEYTSP
NTTTKKMIDQYQSALGVDIWSTHYEKMQENLKRLQEINNKLRREIRQRTGEDMSGLNLQE
LCHLQENITESVAEIRERKYHVIKNQTDTCRKKVRNLEEQHGNLVLDLEAKCEDPKYGVV
ENEGHYNSAVAFANGVHNLYAFRLQPLHPNLQNEEGFGSRDLRLS

>StMADS153-b
MARGKIQIKKIENQTNRQVTYSKRRNGLFKKANELTVLCDAKVSIVMISSTGKLHEFISP
SITTKQLFDLYQKTIGVDIWTSHYEKMQEQLRKLKDVNRNLRKEIRQRMGESLNDLNFEQ
LEELMENVDNSLKLIRERKYKVIGNQIETYRKKVRNVEEIHRNLLLEFDARQEDPYGGLV
EQEGDYNSVLGFPTGGHHILALGLQPNNNHHHHLHSGGGSDITTFALG

>StMADS54-b 
MARGKIQIKKIENQTNRQVTYSKRRNGLFKKANELTVLCDAKVSIVMISSTGKLHEFISP
SITTKQLFDLYQKTIGVDIWTSHYEKMQEQLRKLKDVNRNLRKEIRQRMGESLNDLNFEQ
LEELMENVDNSLKLIRERKDARQEDPYGGLVEQEGDYNSVLGFPTGGHHILALGLQPNNN
HHHHLHSGGGSDITTFALG

>StMADS178-cd 
MGRGKIEIKRIENNTNRQVTFCKRRNGLLKKAYELSVLCDAEIALIVFSTRGRLYEYSNN
NVKATIERYKKATAETSSAYTTQELNAQFYQQESKKLRQQIQLMQNTNRHLVGEGLCSLN
VRELKQLENRLERGITRIRSKKHEAILAETENLHKREIQLEQENAFLRSKIAENERLQEL
SMMPSGEQGGEEYNAFQQYLARNMLQLNMMETAVPSYDPLSPDHKR

>StMADS34-cd 
MGRGKIEIKRIENNTNRQVTFCKRRNGLLKKAYELSVLCDAEIALIVFSTRGRLYEYSNN
NVKATIERYKKATAETSSAYTTQELNAQFYQQESKKLRQQIQLMQNTNRHLVGEGLCSLN
VRELKQLENRLERGITRIRSKKHEAILAETENLHKREIQLEQENAFLRSKIAENERLQEL
SMMPSGEQGGEEYNAFQQYLARNMLQLNMMETAVPSYDPLSPDHKRSHLQLQ

>StMADS155-cd 
MGRGKIEIKRIENNTNRQVTFCKRRNGLLKKAYELSVLCDAEIALIVFSTRGRLYEYSNN
NVKATIERYKKATAETSSAYTTQELNAQFYQQESKKLRQQIQLMQNTNRHLVGEGLCSLN
VRELKQLENRLERGITRIRSKKV

>StMADS111-cd 
MGRGKIEIKRIENNTNRQVTFCKRRNGLLKKAYELSVLCEAEIALIVFSTRGRVYEYSNN
NIKATIERYKKATAETSNACTTQELNAQFYQQESKKLRQQIQMMQNSNRHLVGEGLSCLN
VRELKQLENRLERGISRIRSKKHEMILAETENLQKREILLEQENAFLRSKIAENERLQEL
SMMPAPGGQEYSAIQQYLARNMLQLNMMEGQGVSSYDPLPPPHHDKKSLELQ

>StMADS114-cd 
MGRGKIEIKRIENNTNRQVTFCKRRNGLLKKAYELSVLCEAEIALIVFSTRGRVYEYSNN
NIKATIERYKKATAETSNACTTQELNAQFYQQESKKLRQQIQMMQNSNRHLVGEGLSCLN
VRELKQLENRLERGISRIRSKKIAENERLQELSMMPAPGGQEYSAIQQYLARNMLQLNMM
EGQGVSSYDPLPPPHHDKKSLELQ

>StMADS130-cd 
MVFPNNQELLVDESSSQLRKTGAGGGGRGKIEIKRIENTTNRQVTFCKRRNGLLKKAYEL
SVLCDAEVSLIVFSSRGRLYEYANNSVRATIDRYKKHHADSTSTGSVSEANTQYYQQEAS
KLRRQIRDIQTYNRQIVGEALSSLSPRDLKNLEGKLEKAIGRVRSKKNELLFSEIELMQK
RIAEVERAQEQMNLMPGGGGGGGGGSDQYHHQPNYEDARNNFLPVNLLEPNPHYSRRDDG
DQTPLQLVYASLPS

>StMADS84-cd 
MDFQSDLTREISPQRKLGRGKIEIKRIENTTNRQVTFCKRRNGLLKKAYELSVLCDAEVA
LVVFSSRGRLYEYANNSVKATIERYKKACSDSSNTGSVSEANAQYYQQEASKLRAQIGNL
QNQNRNMLGESLGSMNSKELKSLEQKIEKGISKIRSKKNELLFAEIEYMQKREVDLHNNN
QYLRAKIAETERAQHQHQQMNLMPGSSSSYHELVPPPQQFDTRNYLQVNGLQTNNHYPRQ
DQPPIQLV

>StMADS146-cd
MDFQSDLTREISPQRKLGRGKIEIKRIENTTNRQVTFCKRRNGLLKKAYELSVLCDAEVA
LVVFSSRGRLYEYANNSVKATIERYKKACSDSSNTGSVSEANAQYYQQEASKLRAQIGNL
QNQNRNMLGESLGSMNSKELKSLEQKIEKGISKIRSKKNELLFAEIEYMQKRVSHSTIFH
LVNFHFKLIDPFSVI

>StMADS71-cd 
MDFQSDLTREISPQRKLGRGKIEIKRIENTTNRQVTFCKRRNGLLKKAYELSVLCDAEVA
LVVFSSRGRLYEYANNSVKATIERYKKACSDSSNTGSVSEANAQYYQQEASKLRAQIGNL
QNQNRNMLGESLGSMNSKELKSLEQKIEKGISKIRSKKNELLFAEIEYMQKRIAETERAQ
HQHQQMNLMPGSSSSYHELVPPPQQFDTRNYLQVNGLQTNNHYPRQDQPPIQLV

>StMADS137-e
MGRGKVELKRIENKINRQVTFAKRRNGLLKKAYELSILCEAEVALIIFSNRGKLYEFCST
SRHILGEDLSQLNTKDLEQLERQLDSSLRQIRSRRVCSMLLIGYNLFVNFRLSDHKSLLL
MSDDNSVVELEIYAKTIQAILYYRMSDLKFELETLNPLCKYTNILPCVNGVQQFIYKQTF
MLLPYLVQ

>StMADS188-e
MGRGRVELKRIENKINRQVTFAKRRNGLLKKAYELSILCDAEVALIIFSSRGKLYEFSSA
SRSKVEKGRCSNIMKLESQEAKRHKLGVMSRVYTLDVVGTPESLLAPSKPLD

>StMADS172-e 
MGRGRVELKRIENKINRQVTFAKRRNGLLKKAYELSVLCDAEVALLVFSNRGKLYEFCST
NNMLKTLDRYQKCSYGTLEVNRSIKDNEQSSYREYLKLKAKYESLQRYQRHLLGDELGPL
TIDDLEHLEVQLDTSLKHIRSTRTQMMLDQLSDLQTKEKLWNEANKVLERKMEEIYAENN
LQQTWGGGEQSLNYGQQQHPQSQGFFQPLECNSSLQIGYDPITTSSQITAVTNAQNVNGM
IPGWML

>StMADS14-e 
MGRGRVELKRIENKINRQVTFAKRRNGLLKKAYELSVLCDAEVALIIFSNRGKLYEFCSS
SSMLKTLERYQKCNYGAPEPNISTREALEISSQQEYLKLKGRYEALQRSQRNLLGEDLGP
LNSKELESLERQLDMSLKQIRSTRTQLMLDQLTDHQRKEHALNEANRTLKQRLMEGSQLN
LQWQPNAQDVGYGRQTTQNQGDGFFHPLDCEPTLQIGYQNDPITVGGAGPSVNNYMAGWL
P

>StMADS165-agl6
MGRGRVELKRIENKINRQVTFSKRRNGLLKKAYELSVLCEAEVALIIFSSRGKLYEFGSA
GITKTLERYQRCCLNPQDNCGERETQSWYQEVSKLKAKFEALQRTQRHLLGEDLGALSVK
ELQNLEKQLEGALAQARQRKTQIMMEQMEELRRKERHLGDVNKQLKIKVSLELSSFEGEG
QGGVRGVPFPWSCNASLDEAGSSTFHVHHSQSNQMDYDLPDPVLQIGYHQYMAADGASGS
RSMAVESNIIHGWGL

>VvPI-b
MRAALLLIHLPPAPLSPPQPIAAKLSALIVPPCLHLPRLTFSSLTSRPLSNPRNKNPFIA
RADEGDADSGGPDDYDMDEEEVEEVDNKKDYDVEYDPLAAAAAAASVSDDIAMVQSKSFV
SIQGWDSEMVVDYRINEDEFHKISLFDCDFFIRKPPDPDNDVYDFREMYVTPPDTDVYAI
PRVLAPMPQKYIRCAKSDYGCYDVTEPPIDAPRDPLYKSEREVWKVFLTKHYRNRRLADP
EFVLDFEEIYVIDSKTKSITRAKVVVTAPGGRNRDRKSDLLVIRDKGNSFKIIHASEKDD
PTTVIEREEWTKSREDMERHLRKLRDFSISNWKRRKKRKREEEGLVWREMGRGKIEIKRI
ENSSNRQVTYSKRRNGIMKKAKEITVLCDAHVSLVIFASSGKMHEYCSPSTTHLKGEDIS
SLHHKELMAIEDALEIGLASQRILEEENKHLNYIVHHQGMPMEAGNVREVESGYHQRAVR
DYNPQMPFAFRVQPIQPNLQERI

>VvAG1-cd 
MGRGKIEIKRIENTTNRQVTFCKRRNGLLKKAYELSVLCDAEVALIVFSSRGRLYEYANN
SVRTTIERYKKVCSDSSNTGSVSEANAQFYQQEASKLRRQIRDIQNLNRHILGEALSSLN
FKELKNLETRLEKGISRIRSKKNELLFAEIEYMQKRVNNASYFICLFGFFFFFLLLVLRV
IFAFQHTQLQLSSN

>VvAG2-cd 
MDTKLVTCPNRSERNGTTNPEKEILSPVESDQRDEKGGQRWTRPATTDFQNQSREVSPQR
KMGRGKIEIKRIENTTNRQVTFCKRRNGLLKKAYELSVLCDAEVALIVFSSRGRLYEYAN
NSSVKSTIERYKKASADSSNTGSVSEANAQDLKSLEIRLEKGISRIRSRKIAENERNEQQ
MSLMPGGANYELMPSQQFDSRNYFQLNGLQPNQSYSRQDQPALQLV

>VvAG3-cd 
MGRGKIEIKRIENTTNRQVTFCKRRNGLLKKAYELSVLCDAEVALIVFSSRGRVYEYSNN
NIKSTIDRYKKASSDSTNGGSTMEINAQYYQQESAKLRQQIQMLQNSNRHLMGDSLASLT
VKELKQLENRLERGITRIRSKKHELLLAEIEYLQKREIELENESVYLRTKIAEVERLQQA
NMVSTHEFNAIQALVSRNFFQPNMIEGGSTGYPLPDKKVLHLGYTHLSPCLFICILSRSN
IED

>VvAGL6-agl6
MGRGRVELKRIENKINRQVTFSKRRNGLLKKAYELSVLCDAEVALIIFSSRGKLYEFGSA
GTTKTLERYQRVCYTPQDNNMECETQSWYQEVSKLKAKYESLQRTQRHLLGEDLGPLSVK
ELQNLEKQLEGALAQARQRKTQMMIEQMEDLRRKERQLGDLNKQLKLKLEAEGQSLKAIQ
GSWNPSTATAGNSSFPVHPSQSNPMDCEPEPILQIGYHHYVPAEGPSVSKSMAGESNFIQ
GWVL

>VvAP3_1-b 
MARGKIEIKRIENSTNRQVTYSKRRNGIFKKASELTVLCDAKVSIIMLSSTGKLHEYISP
STTTKQIFDQYQNTLGVDLWSYHYERMQENLKKLKDVNKNLRKEIRQRMGEHLSDLSVEE
LRDLEQEMESSLKMVRDRKYQVINNQIETFKKKVRNVEQIHKNLLHEFDARDRDQHYGLV
DNGGDYESVLGFSNGSSPVFALSLQPNPPNDLHSGVGSDLTFTLLE

>VvAP3_2-b 
MARHASLCRCKAIEIKRIENPTNRQVTYSKRRNGIFKKAQELTVLCDAKVSLIMFSNTGK
FHEYTSPTITTKKVYDQYQKTLGIDLWSSHYEYHVIKTQTETYRKKVRNLEEQHGNLLLN
FEAKCDDPHYGLVENDGDYESAVAFANGASNLYAFRLHQAHPNLHHDGGYGSHDLRLA

>VvAP1-a 
MGRGRVQLKRIENKINRQVTFSKRRTGLLKKAHEISVLCDAEVALIVFSTKGKLFEYSTD
SCMEKILDRYERYSYAERQLTATDPESQGNWSLEYSKLKAKIELLQRSQRHFLGEDLDSL
SLKELQNLEQQLDTALKHIRSRKNQLMYESISELQRKEKAMQEQNNMLAKEIKEKEKTVA
QQTHWEQQNHGLNTSSFLLPQQLPCLNMGGTYQGEAHGARRNELDLTLEPIYPSHLGCFT
T

>VvFUL_L-a 
MGRGRVQLKRIENKISRQVTFSKRRSGLLKKAHEISVLCDAEVALIVFSTKGKLFEYSSD
SSMERILERYERYSLSERQLLSTDPDPQGNWSMDYPKLTARIEVLQRNLRHFVGEDLDPL
SLRELQNLEQQLDTALKRIRTRKNQLMHESISELQKKEKSLVEQNNALAKKVKEKEKVEQ
NNRAQWEQQNNIGQNSSAYVVPPPPLQLPSLTIGGSFVGRAVEEDGAEARPSPNTLMPPW
MLRHVNE

>VvFUL-a 
MGRGRVQLKRIENKVNRQVTFSKRRSGLLKKAHEISVLCDAEVALIVFSTKGKLYEYSTD
SCMERILERYERYAYAQSQLIATDLESQGSWTLEYAKLKARMEVLQKSQRNFMGEDLDSL
SLKELQNLEQQLDNSLKSTRTRKNQLMYESLSELHKKGKALQEEHDLLTAKVQEKEKEQA
EQAQWNQQNQDLDSPSFLLQQPLHALNISGNCLARDSGDDQGIPPQNRTNTPLPAWMLRH
VNK

>VvMADS17-agl6
MGRGRVVLQRIENKINRQVTFSKRRNGLLKKAYELSVLCDAEIGHEEYSKLKAKYESLMD
SQRHLLGEDLGLLSIKELQNLEKMLEGTLSQARQRKVRNSQPTPSPMDNSGFDRSHRISR
VGNKLGGLNLFQVTTLTTSNSLRNLKNVFE

>VvSEP1-e 
MGRGRVELKRIENKINRQVTFAKRRNGLLKKAYELSVLCDAEVALIIFSTRGKLYEFCSS
SSMLKTLERYQKCSYGAVEVSRPSKELESSYREYLKLKSKFESLQRTQRNLLGEDLGPLN
TKELEQLERQLETSLKQVRSTKTQFMLDQLSDLQNKEQVLVESNKALTRKLDEISVKNHL
QLSWESGEQSMPYGHQQAQSQGFFQPLECNPTLQIGYNPAGSSQLSAPSNAQNVNGFIPG
WML

>VvSEP3-e 
MGRGRVELKRIENKINRQVTFAKRRNGLLKKAYELSVLCDAEVALIIFSNRGKLYEFCSS
SSMLKTLERYQKCNYGAPETNVSTREALELSSQQEYLKLKARYEALQRSQRNLLGEDLGP
LSTKELESLERQLDVSLKQIRSTRTQYMLDQLTDLQRKEHMLNEANKTLKQRLLEGTQVN
QLQWNPNAQDVGYGRQQAQPQGDGFFHPLECEPTLQIGYQPDPITVAAAGPSVNNYMPGW
LP

>VvSEP4-e
MGRGKVELKRIENKINRQVTFAKRRNGLLKKAYELSVLCDAEVALIIFSNRGKLYEFCSG
SSMPETLERYQRCSYSALEASQPAKETQNSYQEYLKLKSKVEVLQRTQRNFLGEDLGHLG
TKELEQLEHQLDKSLKQIRSTKTQFMLDQLSDLQRKEQILMEANNALRRKLGESSAESGL
GSTWEAAAHNLPYNREPVQSEDFFEPLQCDSTLQIGYNPVLRVEMNGASTTQNVNGFIPG
WMV

>CsiMADS84-a
MGRGRVQLKRIENKISRQVTFSKRRAGLLKKAHEISVLCDAEVALIVFSTKGKLYEYSTE
SRQKGHVSRNLLLVYDLGLWNLLIFVKSSIMPLTMIMWQDIYKDFPPRGAAIFLEKSTSD
LGQLGCWSLEYPKLKSRIEVLEKNIRNFMGGDLEPLSLRELQYLEQQIDTSLKRLRNRKE
RALQDQNNMLAKKAQLQLKEKERTVTEQQNQMAQNSSPLMPTFPSLTIGYFTS

>CsiMADS86-a 
MGRGRVQLKRIENKINRQVTFSKRRAGFLKKAHEISVLCDAEVAVIIFSHKGKLFEYSTG
SWSEVQAPLSYGVTTLTSTLLLTGRPGRNWPLECNNLKAKIDLLQKNQRCSSKSTFYTGS
QIDLFRHYLGEDLESLSLKDIQQLEQQLDTALKHIRSRKNQLMQESISELQKKEKSIEEQ
NNLLVKQIKEREKAAAQQAQWGNQIQNQVPNTLSFLLPQPPPCLRLGLCFDIKRCLPGTG
IGDEEERA

>CsiMADS34-b 
MGRGKIEIKRIENASNRQVTYSKRRNGILKKAKEITVLCDAKVSLIIYASSGKMHDYCSP
STSLVDILEQYHRQSGRRLWDPKHENLSNEIERIKRENDRMQIKLRHLNGEDISSLNPKE
LIALEDALENGLVSIRDKQSEKMETMRKNGKMMEEEHNYLKFVLRQQEIARQQQELAMEN
SVSAEIDNYQRENHHDYAYHVQPIQPNLQERI

>CsiMADS46-b 
MGRGKIEIKRIENLSNRQVTYSKRRNGLIKKAKEIAVLCDAKVSLIIFATSGKMHDYSSA
PMFEILEAYHKQSGKKLWDAKHENLYNEIDRIKKENDSMQIKLRHLKGEDVTSLNHKELM
ALEDALENGLTGIRDKQSEMMERMRKNGKMLEEEHNYLKYVLRQQEIAKQQQQQMALENN
VREIDPNGYHQRENDGYSSHMPLAFRVQPIQPNLQERI

>CsiMADS35-b 
MGRGKIEIKRIENPTNRQVTYSKRRNGIFKKAQELTVLCDAKVSLIMFSNTGKFHEYISP
TTTTKKMFDQYQKSLGVDLWSTHYAKMQESYRKLKEINNKLRKDIRQRMGEDLDDLTFEE
LRGLEQNMSSSAATVRERKFHVIKTQTDTYKKKVRNLEERHGNILLDFETKYDDPHYGLV
DNGDYQSAMALANGASNLYAFRMQQQNLHQGTGGYGSSDLTLA

>CsiMADS33-b 
MARGKIQIKRIENATNRQVTFSKRRNGLFKKAQELTVLCDAKVSIIMCSSTGKVQEYVSS
STTTKQLLDEYQRRLKIDLWSSQYEKMQENLKNLKEVNINLKKEIRQRLGESLNDLSLKK
LSDLEQDVDNCLRIIRERKLRAISGQIVTHRKKVRREEEENRKLRNGFIINAKEEDQHYE
LVDNEGHYDSVIRFQNGGPGIFALRLQPNEPLSSQWMSIHE

>CsiMADS41-b 
MGRGKMEMKRIENATNRQVTFSKRRNGLFKKARELTILCDAKVSILICSSTAKAHEYISP
STTTKQLLDLYQKTLRVDLWSSHYEKMLENLGAVEQVNRILKKQIRQRMGESLNDLTLEE
LTGLEQDILDGLKIIHECKVIKPYTLCASSSTTVIVNVSNLL

>CsiMADS42-b 
MGRGKMEMKRIENATNRQVTFSKRRNGLFKKARELTILCDAKVSILICSSTAKAHEYISP
STTTKQLLDLYQKTLRVDLWSSHYEKMLENLGAVEQVNRILKKQIRQRMGESLNDLTLEE
LTGLEQDILDGLKIIHECKDQVLARQINTFKRKVRGVQKENKSLQDGFIINAKEEDPHYE
YELVDNGEHCDSDFGFQNEGPGIFALRLQPN

>CsiMADS43-b 
MGRGKMEMKRIENATNRQVTFSKRRNGLFKKARELTILCDAKVSILICSSTAKAHEYISP
STTTKQLLDLYQKTLRVDLWSSHYEKMLENLGAVEQVNRILKKQIRQRMGESLNDLTLEE
LTGLEQDILDGLKIIHECKDQVLARQINTFKRKVCSVCHIILKTYDSSLSFILLFVGNFQ
VRGVQKENKSLQDGFVSKISCLSSIFLITEDIKQRIKTFENNEILVFIQIINAKEEDPHY
EYELVDNGEHCDSDFGFQNEGPGIFALRLQPN

>CsiMADS3-cd
MEFPKQNPESSSQSKKIGRGKIEIKRIENTTNRQVTFCKRRNGLLKKAYELSVLCDAEVA
LIVFSSRGRLYEYANN

>CsiMADS82-cd
MGRGKIEIKRIENTTNRQVTFCKRRNGLLKKAYELSVLCDAEVALIVFSSRGRLYEYSNS
KVQIFGLANYITSNRSKSPIMGRGKIEIKRIENTTNRQVTFCKRRNGLLKKAYELSVLCD
AEVALIVFSSRGRLYEYSNSKVQIFGLANYITSNRSKSPIGAYYQQESAKLRQQIQMLQN
SNRHLMGDSLSSLTVKELKQLENRLERGITRIRSKKHEMLLAEIEFLQKREIELENESVC
MGRGKIEIKRIENTTNRQVTFCKRRNGLLKKAYELSVLCDAEVALIVFSSRGRLYEYSNS
KVQIFGLANYITSNRSKSPIGAYYQQESAKLRQQIQMLQNSNRHLMGDSLSSLTVKELKQ
LENRLERGITRIRSKKHEMLLAEIEFLQKREIELENESVCLRSKLLGISSALLSSRVVAL
LTLTRTRRYSISGKLDTGDQVVASQQEIYDQTITIY

>CsiMADS4-e 
MGRGRVELKRIENKINRQVTFAKRRNGLLKKAYELSVLCDAEVALIIFSNRGKLYEFCSS
SSMLKTLERYQKCSYGAVEVNKPAKELESSYREYLKLKTRFESLQRTQRNLLGEDLGPLN
SKELEQLERQLESSLKHVRSTKTQYMLDQLSDLQNKEQLLLDTNRALTIKLDEINAKTQL
RPSWEGGEQQLGYNPQHAQTQGLFQPIECNPTLQIGYNPSCSDQMTATSHAQQVSGFIPG
WML

>CsiMADS1-e
MGRGKVELKRIENKINRQVTFAKRRNGLLKKAYELSVLCDAEVALIIFSSRGKLYEFCSS
PSMHKTLEKYERCSYGTLQANHQSAKETQASYEEYIKLKEKHEALQHLQRQFFGEDLGRL
GLEELEQLERQLGSSLGRVRSLKTRNQLDKLSELQRKEEMLLEANNILSMKLEEINAARR
SHPWAAEEQNITYSNQPAHSEGSFGHLHSNGTLHLGHNPGVTAHERTVATSEQDVHSLIP
GWML

>CsiMADS2-agl6
MGRGRVELKRIENKINRQVTFSKRRNGLLKKAYELSVLCDAEVALIIFSSRGKLYEFGSA
GINKTLERYQRCCFNPQDNSIERETQSWYQEATKLKAKYESLQRTQRHLLGEDLGPLSVK
ELQNLEKQLEGALALARQRKTQIMIEQVEDLRKKERQLGDINKQLRIKLETEGQSFKAIQ
DLWNSAAAGAGNSNFSVHPSHDSPMNCDPEPALQIGYLNYLPSEGSSVPKNTVGETNFIQ
GWVL

>CsiMADS37-agl6
MGRGKMVLERIQNKINRQATFAKRRDGLLKKAYELSLLCDAEVALIIFSSHGMLFEFGSN
FGMAKILERYRQYCYTSQEPIDINQLEPEALFREILRLRALRESLERSQRHFLGEDLGTL
GVKELQKLEKQLDKTLSLSRQRKTDLMRQHLETLQKKAHDLEEENKQLKFKLEEAIRASG
ADPNIAVITNHLRVHPAQQMGYNAHDRANIGAASDFVSGAISPAQGWL

>CpMADS20-a 
MGRGRVQLKRIENKISRQVTFSKRRTSLLKKAHEISVLCEADVALIVFSTKGKLYEYSTD
SRFVLFFFSFHT

>CpMADS12-a 
MGRGRVQLKRIENKINRQVTFSKRRSGLLKKAHEISVLCDAEVALIVFSTKGKLFEYSTD
SCMERILERYERYSYTDQRQTVTNEIGPNGNWNLQYAKLKARIEVLQRNERHFLGEDLDS
LSLKELQSLEHQLDSALKHVRSRKNQLMLESISELQKRDKALQEQNNALAKKVKEWEKEL
AQQAQITWEPHAPALHPSSNIRSYPPMSNGEDEEGNVAQQRATGSTLLPPWMLGQINE

>CpMADS11-a 
MGRGRVQLKRIENKINRQVTFSKRRAGLLKKAHEISVLCDAEVALIVFSHKGKLFEYSTD
SCMEKILERYERYSYAERQLVAPDSELQGNWSLEYNRLKTKIELLQRNHRHYMGEDLESL
SLKEIQNLEQQLDTALKHIRSRKNQLMYESISELQRKEKAIQEQNTMLAKQIKEKEKTLA
QQAQWGQQNGNAGPSTVPTFMLPQPPPCLNIGGAYQEEGAEMRRNDLELTLEPIYSTHLG
CFAA

>CpMADS22-b 
MGRGKIEIKRIENPTNRQVTYSKRRNGIFKKAQELTVLCDAKVSLIMISNTGKLHEFISP
TATTKKMIDQYQSTLGVDLWMGRGKIEIKRIENPTNRQVTYSKRRNGIFKKAQELTVLCD
AKVSLIMISNTGKLHEFISPTATTKKMIDQYQSTLGVDLWSTHYQKMQDNLKKLREINNK
LRREIRQRSGEDLHDASVEELRGLEQNMASALEVIRERKFHTIKTQTDTYKKKVRNLEEQ
NGNLLLKFETRYHGDPHYGLIENERDYESAIALANGASNLHAFRLHHNHHPNDLHLGGFG
CSDLRLA

>CpMADS23-b 
MGRGKIEIKRIENPTNRQVTYSKRRNGIFKKAQELTVLCDAKVSLIMISNTGKLHEFISP
TTTTKKMIDQYQSTLGVDLWSTHYQKMQDNLKKLRDINSKLRREIRRRNGEDLHDMSVEE
LRGLEQNMASALEVIRERKFHTIKTLTDTYKKKVRNLEEQNGNLLLKFDTGCHNDPHYGL
VENERDYESAIALANEASNLQAFRLHHNHHPNNLYLGRFDCSDLRLA

>CpMADS24-b 
MGRGKIEIKRIENLSNRQVTYSKRRNGIIKKAKEITVLCDARVSLIIFASSGKMHEYCSP
STSLTNMLDEYHKAGKPRLWDAKHENLNNEIERVKKENDNMQIELRHLRGEDITSLNHRD
LMALEETLETGLASVRNKQMEVLKMMRRNEKILEEENRRLSFALQQQEIAIENSAREMEN
GYQQRMREYNAHMPFAFRVQPIQPNLQDRI

>CpMADS1-cd 
MGRGKIEIKRIENTTNRQVTFCKRRNGLLKKAYELSVLCDAEVALIVFSSRGRLYEYSNN
NIRSTIDRYKKACSDSSATTSVTEINAQYYQQESAKLRQQIQMLQNSNRHLMGDSLSALS
VKELKQLENRLERGITRIRSKKHEMLLAEIEYLQKREIELENESVCLRTKIAEVERSLQV
NMVTGPELNAIQALASRNFFIENETTYSHGPDKKILHLG

>CpMADS9-cd 
MARGKIEIKRIENTTNRQVTFCKRRNGLLKKAYELSVLCDAEVALIVFSSRGRLYEYANN
SVKATIERYKKACSDATNPGSVTEANTQFYQQEATKLRRQIREIQNSNRHILGEALGSLT
FKELKNLEGRLEKGISRIRSKKNELLFAEIEYMQKREIELQNDNMYLRAKIAENERVQEQ
QQSNLMQGSVYESMPSQSQTYNRNFLPVNLLEPNHQYSADDHTALQLV

>CpMADS2-e 
MGRGKVELKRIENKINRQVTFAKRRNGLLKKAYELSVLCDAEIALIIFSARGKLYEFCSS
SSMVKTLERYQRVSYEALEATQTARDKQNNYQDYLKLKSKVEILQHSQRHLLGEELGDLG
TKELEQLEHQLDMSLRQVRSTKTQFMIDQLSELRKKEEMLMDTNRVLRRKLEASDAALQP
HSWETTDHNIPFSRELTNPDAFYQPLQCNNTLQIGYNPAVTADEMIIASSSQNINGFIPG
WML

>CpMADS3-e 
MQEFKSHQIEASIISTLLIFRGRVELKRIENKINRQVTFAKRRNGLLKKAYELSVLCDAE
VALIIFSNRGKLYEFCSSSSMLKTLDRYQKCSYGAVEVSKPAKELESSYREYLKLKTRFE
ALQRTQRNLLGEDLGPLNTKELEQLERQLESSLKHVRSTKTQYMLDQLTDLQNKEHMLLE
ANRALTIKLDEISARNHLRVAWEGSEQNVSYGHQHAQSQGLFQPLECNPTLQIGYNPVGS
DQMTAAATSQGQQVNGFIPGWML

>CpMADS4-e 
MGRGRVELKRIENKINRQVTFAKRRNGLLKKAYELSVLCDAEVALIIFSNRGKLYEFCSS
SSMLKTLERYQKCNYGAPETNVSTREALELSSQQEYLKLKARYEALQRSQKNLLGEDLGP
LSSKELESLERQLDMSLKQIRSTRTQYMLDQLTDLQRREHMLNEANKTLKQRLVEGYQVS
SLQLNPNAEDVGYGRQAAPVPQPDPFFHPLDCEPTLQIGYQPDPISVVTAGPSVNNYMPG
WLP

>CpMADS6-e 
MGRGKVELKRIENKINRQVTFAKRRNGLLKKAYELSVLCDADISLIIFSNRGKLYEFCSS
SSMVEMLEKYYQCSYGAQGIPNQPVHEIQSYQEYLKLKARVDVLQRSQRNLLGEDLAPLD
TKELEQLEHRLETSLKQIRSTKTQFMIGQLADLQNREQILLEANRSLRKKLEEGSSQFPI
RLDWEPSCQSVHLPANSGGFFYPLQTNSFGYHPLATEEVSFVAGHNQNVSGFSMPGWML

>CpMADS5-agl6
MGRGRVELKRIENKINRQVTFSKRRNGLLKKAYELSVLCDAEVALIIFSSRGKLYEFGST
GIAKTLERYQRCSSFNPQENSLERETQSWYQEVAKLKAKYESLQRTQRHLLGEDLGPLNI
KELQNLEKQLEGALALARQRKTQIMIEQMEDLRKRERQLGDLNKQLKIKLEAEGQSFKAM
QGLWSSGAAAGPSTSHFALHPSQSNPMNCDPEPVLQIGYQQYVGSDEGPSVPKSMACETN
FIQGWLL

>MdMADS138-a 
MGRGRVQLKRIENKINXQVTFSKRSTGLLKKAHEISVLCDAQVALIVFSNKGKLLEYATD
SCMEQILERYERYSYAERQLVEPDFESQGNWTFEYSRLKAKVEVLQRNHRHYLGEDLDSL
TLKXIQSLEQQLDTAHKQIRLRKNQLMHESITELQRKEKAIQEQNNLLAKKIKEKEKAAA
QPQVQNWEQQNHDLDLLPQPLPCLNIG

>MdMADS5P-a 
MGRGRVQLKRIENKINRQVTFSKRRTGLLKKAHEISVLCDAQVALIVFSNKGKLFEYATD
SCMEQILERYERYSYAERQLVEPDFESQGNWTFEYSRLKAKAEVLQRNHRHYLGEDLDSL
TLKEIQNLEQQLDTALKQIRLRKNQLMNESISELQRKRKAIQEENNLLAKKIKEKEKAAA
QPQVQNWEQQNHGLDLLPQPLPCLNNGGTQQDEFLQVRRNQLDLTLEPLYECHLGCFA

>MdMADS24-a 
MGRGRVQLKRIENKINRQVTFSKRTSGLLKKAHEISVLCDAEVALIVFSTKGKLFEYSTD
SCCSLRDQCTTGKGERQTGYSAGVCVREREMEREREYIILRIYVKHGKDPGKGNWTLEHA
KLKARVEVLQRNQSHYMGEDLQILSFQELQNLEQQLDSALRRIRSRKNQVMYESISELQK
KDKALQEQNNLLAKNVKEKEKAVTSQAQLEHAQKQSLDSSSTLLPQELQYLNFRYEESMV
ERRRGEEERMYKECRSNYHQAIRSSNGISGDNQQDGDETATPHRPNTLLPPWMLRHLNE

>MdMADS2P-a 
MGRGRVQLKRIENKINRQVTFSKRRSGLMKKAHEISVLCDAEVALIIFSTKGKLFEYSND
SCVPLKENDVCEREREXEYIFLRVYDKIFRINSMERILERYERYSYTERQLLANDNESTG
SWTLEHAKLKARVEVLQRNQRHYMGEDLQSLSLKELQNLEQQLDSALKHIRSRKNQVMYE
SISELQKKDKALQEQNNLLAKKVKEKENAVAQQAQLEHVQEQRLNSSSSLLPRALQSLNF
GSGSNYQAIRSSEGIPGDNQQYGDETPTPHRPNMLLPAWMLRHLNE

>MdMADS121-b 
MRGRGEGGGRGQVRREERRRIRGRRNLSTGGVRVPSISSSFSYKLKKKTYINMGRGKITI
SRIENRTTRQVTFAKRRAGLIKKTHELSVLCDAQIGLVIFSSTGKMFQYCSESSSMEELI
XRYQVTKGIRVPQHNDTEYMNAELRKMRRETQHLELSLQRYTGEDLRCVRFDDLVELEHQ
LEESVNRVRARKFEVLQQQTDNLLATTKRLEEENEQLFHLIKAHQAAAFGHDQAHLEAHE
QVENLEMLPKSEEHRHVLDQFPFGGEEQPSSVLQLATLQPQPQFNPYPHQPDHHHPGLLD
FNLSGPSMYGIVTVYEKGS

>MdMADS99-b 
MRGRGEGGGRGQVRREXRRRIRGRRNLSTGGVRVPSISSSFSYKLKKKTYINMGRGKITI
SRIENRTTRQVTFAKRXAGLIKKTHELSVLCDAQIGLVIFSSTGKMFQYCSESSSMEELI
XRYQVTKGIRVPQHNDTEYMNAELRKMRRETQHLELSLQRYTGEDLRCVRFDDLVELEHQ
LEESVNRVRARK

>MdMADS151-b 
MGRGKITISRIENRTTRQVTFAKRXAGLIKKTHELSVLCDAQIGLVIFSSTGKMFQYCSE
SSSMEELIXRYQVTKGIRVPQHNDTEYMNAELRKMRRETQHLELSLQRYTGEDLRCVRFD
DLVELEHQLEESVNRVRARKPKVGHLATYSNXLHLGQVPENAMISQPTQLTHNITPKH

>MdMADS134-b 
MSSLGFLENQVPTSDHTSFVXCSTLXFKNFIXNLSTGGVRVPSISSSFSYKLKKKTYINM
GRGKITISRIENRTTRQVTFAKRXAGLIKKTHELSVLCDAQIGLVIFSSTGKMFQYCSES
SSMEELIXRYQVTKGIRVPQHNDTEYMNAELRKMRRETQHLELSLQRYTGEDLRCVRFDD
LVELEHQLEESVNRVRARK

>MdMADS31-b 
MGRGKITISRIENKTTRQVTFAKRRAGLIKKTHELSVLCDAQIGLFIFSSTGKMFQYCSE
ASSVDELIQRYQVAKGIRIPQHNDTEYMNAELGKMRRETHHLELSLQRYTGEDLSCIRFE
DLVELEHQLEASVNKVRAXX

>MdMADS65-b 
MGRGKITISRIENKTTRQVTFAKRRAGLIKKTHELSVLCDAQIGLFIFSSTGKMFQYCSE
ASSVDELIQRYQVAKGIRIPQHNDTEYMNAELGKMRRETHHLELSLQRYTGEDLSCIRFE
DLVELEHQLEASVNKVRARKFEVLQQQIANLLATIKAHQAAAFGHDLQAHNEAHEQLENL
EMIRKSEEHRHVLDQFPFTGEEQPSSVLQLATLQPQPQFNLYPHQPAHHHPGLLDFNLSG
PSIYGIRIYTAVIHII

>MdMADS127-b 
MGRGKITISRIENRTTRQVTFAKRRAGLIKKTHELSVLCDAPDRPCHFLKHWQDVSVLHR
SYFDFWHGGAYSKIPGYKRIRVPQHNDTEYMNAELRKMRRETQHLELSLQRYTGEDLRCV
RFDDLVELEHQLEESVNRVRARKFEVLQQQTDNLLATTKRLEEENEQLFHL

>MdMADS64-b 
MARGKIQIRRIENSTNRQVTYSKXRNGLFKKANELTVLCDAEVSLIMVSSSGKVHEYISP
STTTKQLLDQYQKTLGIDIWSSHYEAMQQHLKKXKEVNMNLRRQIRQRVGDCLNDLSFDE
LRGLEEEXKXAVDVIRQRKVXMISNKIDTTKKKVKSQADVNMSLHELRMKGIMIQCVAAH
QMEEDLPYLRSSNQSHPTNLXCXAAGAASDSTTTAVIS

>MdMADS124-b 
MGRGKIEIKLIENQTNRQVTYSKRRNGIFKKAQELTVLCDAKVSLIMLSNTSKMHEYISP
STTTKSMYDDYQKTMGIDLWRTHYESMKDTLWKLKEINNKLRREIRQRLGHDLNGLSYDD
LRSLEDKMQSSLDAIRERKYHVIKTQTETTKKKVKNLEERRGNMLHGYFDQEAASENPQY
CYVDNEGDYESALXLANGANNLYTFQLHRNSDQLHHPNLHHHRGSSLGSSITHLHDLRLA

>MdMADS131-b 
MGRGKIEIKLIENQTNRQVTYSKRRNGIFKKAQELTVLCDAKVSLIMLSNTSKMHEYISP
STTTKSMYDDYQKTMGIDLWRTHYESMKDTLWKLKEINNKLRREIRQRLGHDLNGLSYDD
LRSLEDKMQSSLDAIRERKYHVIKTQTETTKKKVKNLEERRGNMLHGYFDQEAASENPQY
CYVDNEGDYESALVLANGANNLYTFQLHRNSDQLHHPNLHHHRGSSLGSSITHLHDLRLA

>MdMADS139-b 
MGRGKIEIKLIENQTNRQVTYSKRRNGIFKKAQELTVLCDAKVSLIMLSNTNKMHEYISP
TTTTKSMYDDYQKTMGIDLWRTHEESMKDTLWKLKEINNKLRREIRQRLGHDLNGLSFDE
LASLDDEMQSSLDAIRQRKYHVIKTQTETTKKKVKNLEQRRGNMLHGYFDQEAAGEDPQY
GYEDNEGDYESALALSNGANNLYTFHLHHPNLHHGGSXLGSSITHLHDLRLA

>MdMADS13P-b 
MGRGKIEIKLIENQTNRQVTYSKRRNGIFKKAQELTVLCDAKVSLIMLSNTNKMHEYISP
TTTTKSMYDDYQKTMGIDLWRTHEESMKDTLWKLKEINNKLRREIRQRLGHDLNGLSFDE
LASLDDEMQSSLDAIRQRKYHVIKTQTETTKKKVKNLEQRRGNMLHGYFDQEAAGEDPQY
GYEDNEGDYESALALSNGANNLYTFHLHHPNLHHGGSSLGSSITHLHDLRLA

>MdMADS105-b 
MGRGKIEIKXIENSSNRQVTYSKRRNGIIKKAKEITVLCDAKVSLIIYSSSGKMVEYCSP
STTLTEILDKYHGQSGKKLWDAKHENLSNEVDRVKKDNDSMQVELRHLKGEDITSLNHVE
LMALEEALENGLTSIRDKQASFFHYSCFKQSVVICYVISCYIFQLIILNSFVPFLSQSKF
VDMMRDNGKALEDENKRLTYELQKQQEMKIEENVRNMENGYHQRQLGNYNNNQQQIPFAF
RVQPIQPNLQERI

>MdMADS59-cd 
MGRGKIEIKRIENTTNRQVTFCKRRNGLLKKAYELSILCDAEIALIVFSSRGRLYEYSNN
NSIRNTIERYKKACSDSTGSTSITEINAQYYQQESAKLRQQIQMLQNYNRHLMGDALSNL
TVKELKQLENRLERGMTRI

>MdMADS126-cd 
MANENKSLSIDSPQRKLGRGKIEIKRIENTTNRQVTFCKRRNGLLKKAYELSVLCDAEVA
LIVFSNRGRLYEYANNSVKATVERYKKTCADSSNTGSVSEASTQYYQQEXAKLRAQIGNL
QNANRNMMGDALSSMPIKDLKSLESKLEKGISRIRSKKELDLHNNNQLLRAKIAENERGQ
QNINVMAGGGTSSYDILQSQPYDSRNYFQVNALQPNHQYNPRHDQISLQLV

>MdMADS30-cd 
MAYESKSLSMDSPQRKLGRGKIEIKRIENTTNRQVTFCKRRNGLLKKAYELSVLCDAEVA
LIVFSNRGRLYEYANNSVKGTIERYKKASADSSNTGSVSEASTQYYQQEAAKLRAQIVKL
QNDNRNMMGDALSSMSVKDLKSLENKLEKAISRIRSKKNELLFAEIEYMQKRELDLHNNN
QLLRAKIAENERGQQNINVMAGGGSYEILQSQPYDSRDYFQVNVLQPNHHXNPRXDQISL
QLV

>MdMADS21-cd 
MEFPNQAPESSSQKKLGRGKIEIKRIENTTNRQVTFCKRRNGLLKKAYELSVLCDAEVAL
IVFSNRGRLYEYANNRFRDREREPIIYGIFCQHGRGNQSLHGSMKLXSVRATIDRYKKAC
ADPTNSGSVSEANTQFYQQEASKLRRQIREIQNSNRHILGEALSSLNAKELKNLEGRLEK
GISRIRSKKETELQHHNNFLRAKIAENEREEQQHTHMMPGTSYDQSMPSHSYDRNFLPAV
ILESNNNHYPHQVQTALQLV

>MdMADS14P-cd 
MEFANQAPESSTQKKLGRGKIEIKRIENTTNRQVTFCKRRNGLLKKAYELSVLCDAEVAL
IVFSTRGRLYEYANNSVRATIDRYKKACADSTDGGSVSEANTQFYQQEASKLRRQIREIQ
NSNRHILGESLSTLKVKELKNLEGRLEKGISRIRSKKNEILFSEIEFMQKRETELQHHNN
FLRAKIAESEREQQQQQTHMMPGTSYDPSMPSNSYDRNFFPVILESNNNHYPRQGQTALQ
LV

>MdMADS172-cd 
MEFANQAPESSTQKKLGRGKIEIKRIENTTNRQVTFCKRRNGLLKKAYELSVLCDAEVAL
IVFSTRGRLYEYANNSVRATIDRYKKACADSTDGGSVSEANTQFYQQEASKLRRQIREIQ
NSNRHILGESLSTLKVKELKNLEGRLEKGISRIRSKKETELQHHNNFLRAKIAESEREQQ
QQQTHMMPGTSYDPSMPSNSYDRNFFPVILESNNNHYPRQGQTALQLV

>MdMADS170-cd
MGRGKIEIKRIENTTNRQVTFCKRRNGLLKKAYELSILCDAEVALIVFSTRGRLYEYSNN
NHSFLKDLKVNEKETFALIWTYFVPQESSAGCVWYFLFFILSLTNLWDFLGAPDYPLERI
F

>MdMADS74-e 
MGRGRVELKRIENKINRQVTFAKRRNGLLKKAYELSVLCDAEVALIIFSNRGKLYEFCSS
SSTLKTLERYQKCNYGAPETNISTREALELSSQQEYLKLKARFEALQRNQRNLLGEDLGP
LSSKDLESLERQLDMSLKQIRSTRVPDLIDRHLITV

>MdMADS122-e 
MGRGRVELKRIENKINRQVTFAKRRNGLLKKAYELSVLCDAEVALIIFSNRGKLYEFCSS
SSMLKTLDRYQKXSYAAPETNVSTREALVIHSTQLISLDGVSCLXPXITRXIEGIQKKPN
YWQELSSQQEYLKLKAHFEALQRNQRNLLGEDLGHLSSKELESLERQLDMSLKQIRSTRT
QYMLDQLTDLQRNEHVLNEANKTLKQRLYEGYHVNSXQLNAXADEYGRQQAADEYNRQQA
QXAQGDGFFHPLDCEPTLQIGYQNDPISVVTAGPSVSNYMGGWLP

>MdMADS109-e
MGRGRVELKRIENKINRQVTFAKRRNGLLKKAYELSVLCDAEVALIVFSNRGKLYEFCSS
PSILQTVDRYQKXSYGAVDQVNIPAKELESSYREYMKLKGRCESLQRTQRNLLGEELGPL
NTKELEQLERQLEASLKQVRFTKGPFEIA

>MdMADS8P-e 
FLVTKDMGRGRVELKRIENKINRQVTFXKRRNGLLKKAYELSVLCDAEVALIIFSNRGKL
YEFCSSSSILKTLDRYQKCSYGAVDQVXRPAKELESSYREYMKLKGRYESLQRTQRNLLG
EDLGPLNTKELEQLERQLEGSLKQVRSTKTQYMLDQLSDLQNKEQLLIEANRDLTMKLDE
ISSRNQLRQSWEGGDQGMAYATQHHHAQSQGFFQPLDCNPTLQMGYSAVGSEQMSATTNA
QQVNCFIPGWML

>MdMADS177-e
MGRGRVELKRIENKINRQVTFAKRRNGLLKKAYELSVLCDAEVALIVFSNRGKLYEFCSS
PSYREYMKLKGRCESLQRTQRNLLGEELGPLNTKELEQLERQLEASLKQVRFTKTQYMLD
QLSALQNKEQLLIEANRDLTMKLDEIGSRNQLRQSWEGGDQGMAYGTHHHHAQSQGFFQP
LDCNPTLQIGYPAEGSEQMGATTHAQQVNCFIPGWML

>MdMADS89-e
MGRGRVELKRIENKINRQVTFAKRRNGLLKKAYELSVLCDAEVALIVFSNRGKLYEFCSS
PSYREYMKLKGRCESLQRTQRNLLGEELGPLNTKELEQLERQLEASLKQVRFTKTQYMLD
QLSALQNKEQLLIEANRDLTMKLDEIGSRNQLRQSWEGGDQGMAYGTXHHHAQSQGFFQP
LDCNPXLQIGYPAEGSEQMGATTHAQQVNCFIXGWML

>MdMADS46-agl6
MGRGRVELKRIENKINRQVTFSKRRNGLLKKAYELSVLCDAEVGLIIFSSRGKLYEFASA
GFSASLYVRGIITQLPQSQIDTFHPPSLSSSLLIPCGEVQLTTGTCSNHLTRKLLFYLCA
RTRLSRSLTQYPSMSKTLERYQRCSFTPPENSIERETQSWYQEVTKLKAKYESLQRTQRH
LLGEDLGPLSVKELQNLEKQLEGALAQTRQRK

>CsMADS05-agl6
MGRGRVELKRIENKINRQVTFSKRRNGLLKKAYELSVLCDAEVALIIFSTRGKLYEFGSA
GTSKTLERYQRCCFSPQHNFAERETQNWFQEISKLKAKYESLCRTHRHLLGEDLGPLSVK
ELQNLEKQLEAALSQARQRKTQIMIEQMENLRKKERQLGILNRELKLKVFTL

>CsMADS06-agl6
MGRGRVELKRIENKINRQVTFSKRRNGLLKKAYELSVLCDAEVALIIFSTRGKLYEFGSA
GTSKTLERYQRCCFSPQHNFAERETQNWFQEISKLKAKYESLCRTHRHLLGEDLGPLSVK
ELQNLEKQLEAALSQARQRKTQIMIEQMENLRKKERQLGILNRELKLKVFTL

>CsMADS21-b 
MARGKIQIKRIENPTNRQVTYSKRRNGLFKKANELTVLCDAKVSIIMFSSTGKLHEYISP
ATSTKELFDQYQKTLGVDLWITHYERMQDNLKKLKDINRNLRRQIRQRMGECMNDLSFEE
LRCLEQDMDNAVRIIRERKYRVISNQIETHKKKLKSVGEIHKSLLQEFDIATEEDPHYGL
VDNGGVGVGIGGGDYESIMGFSGAAHPRIFALRLQPNHTHNNHLNNIHLHHPPPSDLTTY
PLLE

>CsMADS23-b 
MGRGKIEIKRIENSSNRQVTYSKRRNGIIKKAKEITVLCDAQVSLVIFASSGKMHEYCSP
STPLVDILDKYHKQSGKRLWDAKHERHLRGEDITSLNYKELMALEEALENGLTGVREKQS
EFMKMMRTNERMMEEENKRLNYELYQKEMVAMGDSVREMDIGYNQRMRDFNSQMPFAFRV
QPIQPNLQERE

>CsMADS45-cd 
MGRGKIEIKRIENTTNRQVTFCKRRNGLLKKAYELSVLCDAEVALIVFSTRGRLYEYANN
SVRGTIERYKKAFADSSNSGLSVAEANVQFYQQEATKLKRQIREIQNSNRHILGEALSSL
PLKELKSLEGRLERGISKVRAKKNETLFAEMEFMQKREMELQSHNNYLRAQIAEHERIQQ
QQQQQQQTNMMQRATYESVGGQYDDENRSTYGAVGALMDSDSHYAPQDHLTALQLV

>CsMADS24-cd 
MSCYEEEDEESGVVGLRRSSSSSRTGRGKIEIKRIENTTNRQVTFCKRRNGLLKKAYELS
VLCDAEVALIVFSSRGRLYEYANNSVRATISRYKKAYSDPSTAMTVSEANTQFYQQESAK
LRAQIGNLQNLNRHLLGESISSLSVKDLKSLEVKLEKGISRIRSRKNELLFSEIEYMQKR
EIELHTNNQLIRAKIAETERSQQNTNASNNNGIATRRGEEGSMGTNLEDNNHHQYDSTNY
FDPHHNHPISLQLV

>CsMADS44-cd 
MGRGKIEIKRIENTTNRQVTFCKRRNGLLKKAYELSVLCDAEVALIVFSSRGRLYEYSNN
SIKTTIERYKKACSDSSATSSVTELNTQYYQQESAKLRQQIQMLQNSNSNLVRHLMGDSL
SALTVKELKQLENRLERGITRIRSKKHEMLLAEIEYLQKREIELENENVCIRTKIAEVER
VQQANMVSGQELNAIQALANSRNFFSPNIMEPAGPVSYSHQDKKMLHLG

>CsMADS03-e 
MGRGRVELKRIENKINRQVTFAKRRNGLLKKAYELSVLCDAELALIIFSNRGKLFEFCSG
SSMTKTLEKYRRCSYGIPNATHQPQSFDDYLNLKATVEFMQQSQRNLLGEDLGPLNAKEL
EQLEHQLETSLERIRSTKTQSLLEQLTELQRKEQMLVEDNRGLKKKLEESSAQVAVAAAG
AWGWEDGAGGHNMEYPSRGVASQSDAFFHPIVQPTPTLQIGYSSIGSMGMNHIGSPSQNA
NNNAFHLGWMI

>CsMADS04-e 
MGRGRVELKKIENKINRQVTFTKRRNGLLKKAYELSILCDAEVALIIFSARGKLYEFSSS
PSIAKTLERYERHSYGALEASLPPKDTERWYQEYLKLKAEVEALQYSQRRFLGEELDDLE
TKELDQLEIQLEMSLKQIRSTKEDKLLETNQALRKKLEESSAAIHHTSWDSSEPNNLQYC
RQPEAFLQLNNNIIALENSYNPTEVTNEENVVNSGADGNGLSSHWMLL

>CsMADS01-e 
MGRGRVELKRIENKINRQVTFAKRRNGLLKKAYELSVLCDAEVALIIFSNRGKLYEFCST
SNMLKTLERYQKCSYGAVEVTKPAKELESSYREYLKLKSRFESLQRTQRNLLGEDLGPLN
SKELEQLERQLVSSLKQVRSTKTQYMLDQLSDLQNKEQMLIETNRALQIKLEEISSRNNI
RLTWDGGDQSMSYGPQNAQTQGFFQPLECNPTLQIGYTSAVSDQITSTTTPTHAQQVNGF
LPGWML

>CsMADS02-e 
MGRGRVELKRIENKINRQVTFAKRRNGLLKKAYELSVLCDAEVALIIFSNRGKLYEFCSS
SSMLKTLERYQKCNYGAPEPNVSTREALELSSQQEYLKLKARYEALQRSQRNLLGEDLGP
LSSKELESLERQLDMSLKQIRSTRTQYMLDQLTDLQRKEHLLNEANKTLKQRLVEGYQVN
ALQLNQSADDMMYGRQQAQPPGDAFFHPLDCEPTLQIGYQPDPITVVTAGPSMNNFLPGW
LP

>CsMADS07-a 
MGRGRVQLKRIENKISRQVTFSKRRAGLLKKAHEISVLCEADVALIVFSTKGKLFEYSSD
SSMEKILEKYERYSYAERPLAPNGDSELQTSWCQEYPKLTARLEIVQKNLRHYLGEDLDP
LNLRELQSLEQQLDTSLKRIRSRKEKDLQEENRQLANKVKENEKALVERGQCDVPNLVHN
NQPIFGMTPPIPSLSFG

>CsMADS08-a 
MGRGRVQLKRIENKIIRQVTFSKRRSGLLKKAHEISVLCDAEVALIVFSTKGKLFEYSTD
SCMEKILERYERYSYAERRLVANDSQPNGNWTLEHAKLKARIEVLQKNHRHFMGEDLDSL
SLKELQNIEQQLDSALKHIRARKNQLMHESITELKKKGKVLQEHNNILGKKIKEKEKSRA
HNPQMEQQQHQNSNVIESSPLLLPQPFQSLSMSCPYPTHGLEENESAPNHERSDTLLPPW
MLRHHLGD

>CsMADS09-a 
MGRGRVQLKRIENKINRQVTFSKRKAGLLKKAHEISVLCDAEVALIVFSHKGKLFEYSSD
SSMEKILERYERYSFVGRQQNAASESEFSYENWTLEYYRLKSKVELLQRNNSHYMGEDLD
SLSVKELQNLEQQIDTALKHVRTRKVRNIEENNVQLAKQIKEKEKSVALAQQAEWEHQQQ
QGYNALSFLFPPPPHPSLNIG

>GmMADS28-a 
MGRGRVQLKRIENKTSQQVTFFKRRSGLLKKASEISVLCDAQVALIIFSTKGKLFEYSSE
RSMEDLLERYERCSHTALAGANNVESPGFWSFEHIKLTAKVEVLERNIMNFFGNDLDPLS
LKELHSLEQQIETSLKRIRTRKNQVMNQSVSDLHKKARTLQVQNRWLGKMKEKAKTVTEG
PHNGPETLGFDSSTLNLSSPQLPPPPSPQRLVPSLTLSETMQGGTPVEETGEAQTVPSGN
SLIPPWMLRCMSD

>GmMADS31-a 
MGRGRVQLKRIENKINRQVTFSKRRSGLLKKAHEISVLCDAEVALIVFSTKGKLFEYSSD
PCMERILERYERYSYAERQLVASDQPQTENWTLEHAKLKARLEVLQKNQRNFMGQDLEGL
SIKELQNLEHQLDSALKHIRSRKNQIMHESISELHKKDKVLQEQNNTLAKKIKEKEKALA
QHAQMEQRGDEMDLTSSALVPHPLETSNIRESSQIRGEGDNEGTPTPTRANAILPSWMLR
PSNE

>GmMADS32-a 
MGRGRVQLKRIENKTSQQVTFSKRRSGLLKKANEISVLCDAQVALIMFSTKGKLFEYSSE
RSMEDVLERYERYTHTALTGANNNESQGNWSFEYIKLTAKVEVLDRNVRNFLGNDLDPLS
LKELQSLEQQLDTALKRIRTRKNQVMNESISDLHKRARTLQEQNSKLAKMKEKAKTVTEG
PHTGPETLGPNSSTLNLTSPQLPPPPQRLVPSLTLCETFQGRALVEETGKAQTVPSGNSL
IPPWMLHI

>GmMADS69-a 
MGRGRVQLKRIENKINRQVTFSKRRSGLLKKAHEISVHCDAEVALIVFSTKGKLFEYSSD
PCMEKILERYERYSYAERQLVASDQPLTENWTLEHAKLKARLEVLQKNQRNFMGQDLEGL
SIKELQNLEHQLESALKHIRSRKNQLMYESISELHKKDKALQEQNNTLAKKIKEKEKALA
QQAQLERLGDEVDLTSSALVPQPLVTSNIRTSSQIRGEGDNEGTPTPTQANAILPPWMLR
PTNE

>GmMADS29-a 
MGRGRVDLKRIENKINRQVTFSKRRSGLLKKAREISVLCDADVALIVFSTKGKLFDYSNE
PCMKRILERYERYSYAERQLAGDDQAPNENWVIEHEKLKARVEVLQRNQRNFMGEDLDSL
NLRGLQSLEQQLDSALKLIRSRKNQAMNESISALQKKDKSLREHNNLLSKKIKDKEKELA
PQEQDGLQNNMDVTSVLVTQPPESLTIGGFPEAKCNEETPTSSRPKTILPPWMPLPTNE

>GmMADS30--a 
MGRGRVELKRIENKINRQVTFSKRRSGLLKKAREISVLCDADVALIVFSTKGKLLDYSNQ
PCTERILERYERYSYAERQLVGDDQPPNENWVIEHEKLKARVEVLQRNQRNFMGEDLDSL
NLRGLQSLEQQLDSALKHIRSRKNQAMNESISELQKKDRTLREHNNLLSKKIKEKEKELT
PQEQEGLQNNMDVSSVLVTQPLESLTIGGSPEVKSNEETPTSCRPKTILPPLMPLPTNE

>GmMADS24-a 
MGRGRVQLKRIENKINRQVTFSKRRGGLLKKAHEISVLCDAEVALIIFSHKGKLFEYATD
SCMEKILERHERYAYAERQLVANDSETQENWTIEYTRLKAKIDLLQRNHRHYMGEDLASM
SLKELQSLEQQLVTGIKNIRTRRNDLMSESISELQKKEKRIQEENNTLAKKIKEKEQAVA
QQAAQWEQPNYRVDTSFMPQQQPLPTSLNICGNNYCQEAAPELGRNGLDLTLEPLYSCNL
GCF

>GmMADS25-a 
MGRGRVQLKRIENKINRQVTFSKRRAGLLKKAHEISVLCDAEVALIVFSHKGKLFEYATD
SCMEKILERYERYAYAERQLVANDSESQGNWTIEYTRLKAKIDLLQRNHRHYMGEDLGSM
SLKELQSLEQQLDTALKQIRTRRNQLMYESISELQKKEKVIQEQNNMLAKKIKEKEKVAA
QQAQWEHPNHGVNASFLLPQPLLNMGGNYREEASEVGRNELDLTLEPLYSCHLGCF

>GmMADS26-a
MGRGKVQLKRIENKINRQVTFSKRRSGLLKKAHEISVLCDAEVALIVFSHKGKLFEYATD
SCMEKILERHERYAYAERQLVANDSETQGNWTIEYTRLKAKIDLLQRNHRHYMGEDLASM
SLKELQSLEQQLDTAIKNIRTRRNDLMYASISELQKKEKMIQEQNNILAKKIKEKEQAVA
QQAAQWEQPNYRVDTSFMPQQQPLRTSLNIGGNNYNQEAAPELGRNGLDLTLEPLYSCHL
GCF

>GmMADS27-a 
MGRGRVQLKRIENKINRQVTFSKRRAGLLKKAHEISVLCDAEVALIVFSHKGKLFEYATD
SCMEKILERYERYAYAERQLVANDSETQGNWTIEYTRLKAKIDLLQRNHRHYMGEDLGSM
SLKELQSLEQQLDTALKQIRTRRNQLMYESISELEKKEKVIQEQNNMLAKKAQWEHPNHG
VNASFLLPQPLLNMGGNYHDEAPEVGRHELDLTLEPLYSCHLGCF

>GmMADS7-b 
MGRGKIEIKRIENSSNRQVTYSKRKNGILKKAKEISVLCDAQVSLIIFGVSGKMHEYISP
YTTLIDVLDRYQRASGKTLWDAKHENLSNEIDRLKKENDSMQIELRHLKGEDITSLNYKE
LMALEDALENGLSGVREKKMEVHRMFKRNGKILEEQNKELSFLLQQHLAVEGIGNMHEQW
I

>GmMADS8-b 
MGRGKIEIKRIENSSNRQVTYSKRKNGILKKAKEITVLCDAQVSLIIFAASGKMHDYISP
STTLIDILERYHKTSGKRLWDAKHENLNGEIERLKKENDSMQIELRHLKGDDINSLNYKE
LMALEDALETGLVSVREKQMDVYRMLRRNDKILEEENRELNFLWQQRLAEEGAREVDNGF
DQSVRDYNSHMPFAFRVQPMQPNLQERI

>GmMADS9-b 
MGRGKIEIKRIENSSNRQVTYSKRKNGILKKAKEITVLCDAQVSLIIFAASGKMHDYISP
STTLIDILERYQKTSGKRIWDAKHENLNGEIERLKKENDSMQIELRHLKGEDINSLNYKE
LMALEDALETGLVSVREKQMDVYRMFRRNDKILEEENRELTFLWQQRLAVEGAREVDNGF
DQSVRDYNSHMPFAFRVQPMQPNLQERI

>GmMADS10-b 
MGRGKIEIKRIENSSNRQVTYSKRKNGILKKAKEISVLCDAQVSLIIFGVSGKMHEYISP
STTLIDVLDRYQRASGKTLWDAKHENLSNEIDRIKKENDSMQIELRHLKGEDITSLNYKE
LMALEDALENGLSGVREKKMEVHRMFKRNDKILEEQNKELNFLLQQHLALEGVGNMHGQW
I

>GmMADS110-b 
MGRGKIEIKLIENPTNRQVTYSKRRNGIFKKAHELSVLCDAKVSLIMFSKNNKMHEYISP
GLTTKRIIDQYQKTLGDIDLWRSHYEKMLENLKKLIDINNKLRRQIRIGEGLDMDDMSFQ
QLRTLEEDLVSSIGKIRERKFHVIKTRTDTCRKKVKSLEQMNRDLLFELKEKCAIHPQFI
LHDEGDEESAVALANGASTLYAFCHQHHSHLNLPSHHSHGEEPFKTDDLRLA

>GmMADS4-b 
MGRGKIEIKLIENPTNRQVTYSKRRNGIFKKAHELSVLCDAKVSLIMFSKNNKMHEYISP
GLTTKKIIDQYQKTLGDIDLWHSHYEKMLENLKKLKDINNKLRRQIRHRIGEGLDMDDMS
FQQLRTLEEDMVSSIGKIRERKFHVIKTRTDTCRKKVKSLKQMNGNLLLELKEKCVIHPQ
FLLHDEGDEESAAAAAAAAVALANGASTLYAFCHQHHSHLNLFSHHSNGEEQPFKTDHDL
RLA

>GmMADS5-b 
MARGKIQIKRIENNTNRQVTYSKRRNGLFKKANELTVLCDAKVSIIMFSSTGKLHQYISP
STSTKQFFDQYQMTLGVDLWNSHYENMQENLKKLKEVNRNLRKEIRQRMGDCLNELGMED
LKLLEEEMDKAAKVVRERKYKVITNQIDTQRKKFNNEKEVHNRLLHDLDAKAEDPRFALI
DNGGEYESVIGFSNLGPRMFALSIQPSHPSAHSGGAGSDLTTYPLLF

>GmMADS6-b 
MARGKIQIKRIENTTNRQVTYSKRRNGLFKKANELTVLCDAKVSIIMFSSTGKLHEYISP
STSTKQFFDQYQMTLGVDLWNSHYENMQENLKKLKDVNRNLRKEIRQRMGDCLNDLGMED
LKLLEEEMDKAAKVVRERKYKVITNQIDTQRKKFNNEKEVHNRLLRDLDARAEDPRFALI
DNGGEYESVIGFSNLGPRMFALSLQPSHPSAQSGAAGSDLTTYPLLF

>GmMADS133-b 
MARGKIQIKRIENTTKKANELTVLCDAKVSIIMFSSTGKLHKIEQSTKQFFDQYQMTLGV
DIWNSHYENMQENLKKLKEVNRNLRKEFRIGDCLNELGMEDLRLLEEGMDKAAKVVRERK
VRLIICSSFCFT

>GmMADS121-b 
MARGKIQIKRIENTTKKANELTVLCDAKVSIIMFSSTGKLHKIEQSTKQFFDQYQMTLGV
DIWNSHYENMQENLKKLKEVNRNLRKEFRMGDCLNELGMEDLRLLEEGMDKAAKVVRERK
VRLIICSSFCFT

>GmMADS175-b 
MARGKIQIKRIENTTKKANELTVLCDAKVSIIMFSSTGKLHKIEQSTKQFFDQYQMTLGV
DIWNSHYENMQENLKKLKEVNRNLRKEFRYIYLSSLRSISLRMGDCLNELGMEDLRLLEE
GMDKAAKVVRERKLDLVPMLQEIIFEWLIIIFFTITPSAPAVTEDFNSKLSSLQIGEKGK
FDELLEDKGVNILIDPKAHMNVIGTKMDFVDDKLRFSHITKGEDGNWAWLGMLASELWFG
FYWVLTQALRWNLVFRQPFKNRLSQRYEKKLPRVDIFVCTADPDIEPAMMVINTVLSVMA
YDYPTEKLSVYLSGDVGSQITFYALLKASNFAKHWVPFCKRFKVEPRSPSAYFKSIVSSG
YPTDPSQAKELGAIKNGKQMVEEWALTALAYVADSSEVQFQKYYDVVMPYLKAILVNAND
KSNRMLRAKAMECISLVGMVVGKEKFRDDAKQVMDVLMSLQQSQLDADDPTASYMLQAWA
RLCKCLGQDFLPYMGFVMPPLLQSAQLKPDVTITSADSDTEFDEDDDX

>GmMADS147-b 
MARGKIQIKRIENTTKKANELTILCDAKVSIIMFSSTGKLHKIEQSTKQFFDQYQMTLGV
DIWNSHYENMQENLKKLKEVNRNLRKEFRMGDCLNELGMEDLRLLEEGMDKAAKVVRERK
VRLIICSSFCFT

>GmMADS38-cd
MGRGKIEIKRIENTTNRQVTFCKRRNGLLKKAYELSVLCDAEVSLIVFSSRGRLYEYSNN
NIRSTIERYKKACSDHSSASTTTEINAQYYQQESAKLRQQIQMLQNSNRHLMGDALSTLT
VKELKQLENRLERGLTRIRSKKHEMLLAEIEYFQKREIELENENLCLRTKITDVERIQQV
NMVSGPELNVIQALASRNFFNPNMLDGGTVYPQTDKKILHLG

>GmMADS39-cd
MGRGKIEIKRIENTTNRQVTFCKRRNGLLKKAYELSVLCDAEVALIVFSSRGRLYEYSNN
NIRSTIERYKKACSDHSSASTTTEINAQYYQQESAKLRQQIQMLQNSNRHLMGDALSTLT
VKELKQLENRLERGITRIRSKKHEMLLAEIEYFQKREIELENENLCLRTKITDVERIQQV
NMVSGPELNAIQALASRNFFNPNMLEGGTVYPHSDKKILHLG

>GmMADS16-e
MGRGRVELKRIENKINRQVTFAKRRNGLLKKAYELSVLCDAEVALIIFSTRGKLYEFCST
NSMLKTLERYQKCSYGAVEVSKPGKELEQSSYREYLKLKARFESLQRTQRNLLGEDLGPL
NTKDLEQLERQLDSSLKQVRSTKTQFMLDQLADLQNKEHMLVEANRSLTMKLEEINSRNQ
YRQTWEAGEQSMSYGTQNAHSQGFFQPLECNPTLQIGSDYRYNPEASEQQLAATTQAQQV
NGFIPGWML

>GmMADS17-e
MGRGRVELKRIENKINRQVTFAKRRNGLLKKAYELSVLCDAEVALIIFSNRGKLYEFCSS
SSMLKTLERYQKCSYGAVEVSKPAKELEQSSYREYLKLKARFESLQRTQRNLLGEDLGPL
NIKELEHLERQLDSSLKQVRSTKTQFMLDQLSDLQTKEQMLVEANRSLTVKLEEINSRNH
YRQSWEAGDQSMPYGGGGPENSHSHSHSQGFFQPLECNPTLHIGPDYRYNAVASDQITAT
TQPQQVSGFIPGWML

>GmMADS18-e
MGRGRVELKRIENKINRQVTFAKRRNGLLKKAYELSVLCDAEVALIIFSTRGKLYEFCST
NSMLKTLERYQKCSYGAVEVSKPGKELEQSSYREYLKLKARFESLQRTQRNLLGEDLGPL
NTKDLEQLERQLDSSLKQVRSTKTQFMLDQLADLQNKEHMLVEANRSLTMKLEEINSRNQ
YRQTWEAGEQSMPYGTQNAHSQGFFQPLECNPTLQIGSDYRYIPEASEQQLAATTQAQQV
NGFIPGWML

>GmMADS19-e
MGRGRVELKRIENKINRQVTFAKRRNGLLKKAYELSVLCDAEVALIIFSNRGKLYEFCSS
SSMLKTLERYQKCSYGAVEVTKPAKELESSYREYLKLKARFESLQRTQRNLLGEDLGPLN
TKELEHLERQLDSSLKQVRSTKTQFMLDQLSDLQTKEQMLVEANRSLTVKLEEINSRNHY
RQSWEAGDQSMPYGGGPQNSHSHQGFFQPLECNPTLQIGPDYRYNDVASDQITATTQPQQ
VSGFIPGWML

>GmMADS1-cd
MSVSPQRKMGRGKIEIKRIENTTNRQVTFCKRRNGLLKKAYELSVLCDAEVALIVFSSRG
RLYEYANNSVKATIERYKKASSDSSGAGSASEANAQFYQQEADKLRQQISNLQNNNRQLN
CRQMMGDSLGSLTAKDLKNLETKLEKGISRIRSKKNELLFAEIEYMQKREIDLHNNNQLL
RAKIAESERNHHNMAVLPGGSNYDSMQSSQQQFDSRGYFQVTGLQPNNQYARQDQMSLQL
V

>GmMADS2-cd
MVFPNPSMSVSPQKKMGGGKIEIKRIENTTNRQVTFCKRRNGLLKKAYELSVLCDAEVAL
IVFSSRGRLYEYANNSVKATIERYKKACSDSSGAGSASEANAQFYQQEADKLRAQISSLQ
NNNRQMMGESLGPLTAKELKNLETKLEKGISRIRSKKNELLFAEIEYMQKREIDLHNNNQ
LLRAKIAEGERNHHNLAVLPGGSNYDSLQTSQQQFDSRGYFQVTGLQPNNQYARQDQMSL
QLV

>GmMADS3-cd
MAFPNQSMSSESPQRKMGRGKIEIKRIENTTSRQVTFCKRRNGLLKKAYELSVLCDAEVA
LIVFSNRGRLYEYANNSVKASIERYKKASSDSSSGGRSASEANAQFYQQEAAKLRVQISN
LQNHNRQMMGEGLSTMNGKDLKNLETKLEKGISRIRSKKNEMLFAEIEHMKKREIYLHND
NQLLRAKIGEGERSHHNVNGLSGTTSYESMQSQFDSRGFFQVTGLQPNNNNQYAGQDMSL
QFV

>GmMADS74-cd
MALPNQSMSSESPQRKMGRGKIEIKRIENTTSRQVTFCKRRNGLLKKAYELSVLCDAEVA
LIVFSNRGRLYEYANNSVKASIERYKKASSDLSTGGQSASEANAQFYHQEAAKLRVQISN
LQNHNSQMMGEGLSTMNGKDLKNLETKLEKGISRIRSKKNEMLFAEIEHMKKREIHLNND
NQLLRAKIAAGERSHHNVNGLSGSISYESMQSQFDSRGFFQVTGLQPNNNQYAGQDNMSL
QFV

>GmMADS14-e
MGRGKVELKRIENKINRQVTFAKRRNGLLKKAYELSVLCDAEVALIIFSNRGKLYEFCSG
HSTAKTLERYHRCSYGALEVQHQPEIETQRRYQEYLKLKSRVEALQQTQRNLLGEELEHL
DVNDLEQLERQLDSSLKQIRSNKTQQMLDQLSDLHRKEEMLLETNNILRNKLEEINVALQ
PTWEAREQNAPYNCHPPQTEGYYETATAHCSSTLRIGYDSSGLNEAGGAAGASAQNASEF
MHGWMN

>GmMADS163-e
MGRGKVELKRIENKINRQVTFAKRRNGLLKKAYELSVLCDAEVALIIFSNRGKLYEFCSG
HSMAKTLERYHRCSYGALEVQHQPEIETQRRYQEYLKLKSRVEALQQTQRNLLGEELEHL
DVKDLEQLERQLDSSLKQIRSNKTQQMLDQLADLHRKEEMLLETNNILRNKLEEINVALQ
PTWETREQNAPYNYHPSQSEGYYETAHCNSTLRIGYDSSGLNEAGGAAGTSAQNASEFMN
GWMN

>GmMADS33-e 
MGRGRVELKRIENKINRQVTFAKRRNGLLKKAYELSVLCDAEVALIIFSNRGKLYEFCSS
SSMLKTLERYQKCNYGAPEANVSTREALELSSQQEYLKLKARYESLQRSQRNLMGEDLGP
LSSKELESLERQLDSSLKQIRSTRTQFMLDQLSDLQRKEHLLSEANRSLRQRLEGYQINP
LQLNPGVEEMGYGRNPAQTHGEALFQQMECEPTLQIGYQPDPVSVVTAGPSMSNYMAGWL
P

>GmMADS37-e 
MGRGRVELKRIENKINRQVTFAKRRNGLLKKAYELSVLCDAEVALIIFSNRGKLYEFCSS
SSMLKTLERYQKCNYGAPEANVSTREALELSSQQEYLKLKARYEALQRSQRNLMGEDLGP
LSSKELESLERQLDSSLKQIRSTRTQFMLDQLSDLQRKEHLLSEANRSLRQRQLEGYQIN
PLQLNPGVEEMGYGRHPAQTHGEALFQQMECEPTLQIGYQPDPVSVVTAGPSMSNYMAGW
LP

>GmMADS35-e 
MGRGRVELKRIENKINRQVTFAKRRNGLLKKAYELSVLCDAEVALIIFSNRGKQYEFCSG
SSMLKTLERYQKCNYGAPEDNVATNEALVLELSSQQEYLRLKARYEALQRSQRNLMGEDL
GPLSSKELESLERQLDSSLKQIRSIRTQFMLDQLSDLQRKEHFLGESNRDLIQRLEEFQI
NPLQLNPSAEEMGHGRYPGQPQGHALFQPLDCEPTLQIGYHPDPVSVVSEGPSMNNYMAG
WLP

>GmMADS136-e 
MGRGRVELKRIENKINRQVTFAKRRNGLLKKAYELSVLCDAEVALIIFSNRGKQYEFCSG
SSMLKTLERYQKCNYGAPEDNVATKEALVLELSSQQEYLRLKARYEALQRSQRNLMGEDL
GPLSSKELESLERQLDSSLKQIRSIRTQFMLDQLSDLQRKEHFLGESNRDLRQRLEEFQI
NPLQLNPSAEDMGYGRHPGQPQGHALFQPLECEPTLQIGYHPDPVSVVTEGPSMNNYMAG
WLP

>GmMADS34-agl6
MGRGKVVLERIQNKINRQVTFSKRRNGLLKKAFELSVLCDAEIALVIFSSRGKLFQYSST
DINRIIEKYRQCCFNMSQTGDVAEHQSEQCLYQELLVLRVKHESLQRTQRNLLGEELEPL
SMKELHSLEKQLDRTLAQARKHLTQKLVSRIDELHGKVHSLEQANKHLESQERGKCTQIC
EGSPNGHILQDKQVNQFEYGTAGSFRLQQEQTTASKGKEIETIEDWLRPKQS

>GmMADS36-agl6
MGRGKVVLERIQNKINRQVTFSKRRNGLLKKAFELSVLCDAEIALIIFSSRGKLFQYSST
DINRIIDKYRQCCFNMSQTGDVTEHQSEQCLYQELLILRVKHESLQRTQRNLLGEELEPL
SMKELHSLEKQLDRTLGQARKHLTQKLISRIDELHGKVHNLEQVNKHLESQERGKCTQTC
EGSANSHIRLQDAQVNQFESETTGSFRLQQEQTTASKGKESSHNINILRL

>GmMADS21-agl6
MGRGRVVLERIENKINRQVTFSKRRSGLLKKAFELSVLCDAEVALIIFSSRGKLFQYSST
DINKIIERYRQCRYSKSQTDDSLEHDSQSSYHEFLKLRAKYESLELTQRHFQGEELEPLS
FKDLQSLEKQLDITLALTRQHQTKKLLARADELREKVHKLEDLNKQLESKEKDEFSSFIL
DNNNYIQVHATQGDQFESGTTLNTCRFQRQDSKEKAIDTKTDGSQSSHNKNKGWLL

>GmMADS91-agl6
MGRGRVVLERIENKINRQVTFSKRRSGLLKKAFELSVLCDAEVGLIIFSSRGKLFQYSST
DITKIIERYRQCRYSKSHTGDSLEHDSQSAYHEFLKLRAKYESLERTQRHFQGEDLEPLS
FKDLQSLEKQLDITLALTRQHQTKKLMARADELREKVHKLEDLNKQLESKEKDEFSSLIL
DNNNYIQMHATQVDQFESETALNTCRFQHQEVVSKEKAIDTRTEHSQSSHNKNNGWL

>GmMADS165-agl6
MGRGRVELKRIENKINRQVTFSKRKTGLLKKAKELSVLCDAEVALVIFSPRGKLFTFPDD
AQSIIKTYDRYRKYSNQDGNVELENQGWYQEMSKLNEKYEAVQKTQRRLHGEDLGPLSIK
ELQILEEQLEKALSQARQRKPYRYKNNWFQSVYVPQLIDTNMDIG

>GmMADS22-agl6
MGRGRVELKRIENKINRQVTFSKRRNGLLKKAYELSVLCDAEVALIIFSSRGKLYEFGSV
GTTKTIERYHRSSFTPQDEHVECETQSWYQEVSKLKAKYDSLQRTQRHLLGEDLGPLNIK
ELQNLEKQLEGALAQARQRKTQIMIEQMEELRRRERHLGDMNKQLRLKLEAEGFNLKAME
SLLSSTSEAGNSGFHFQQPPQTNPMDYQQAEPFLQIGYHQYVQAEASNVPKSMACETNFM
QGWIL

>GmMADS23-agl6
MGRGRVELKRIENKINRQVTFSKRRNGLLKKAYELSVLCDAEVALIIFSSRGKLYEFGSV
GTTNTIERYQRSSFTPQDEHVECETQSWYQEVSKLKAKYESLQRTQRHLLGEDLGPLNIK
ELQNIEKQLEGALAQARQRKTQIMIEQMEELRRRERHLGDMNKQLRLKLEAEGFNLKATE
SLLSFTSAAGNSGFHFQQPPQTNPIDYQQPEPFLQIGYHQYVQSEASNVPKSMACETNFM
QGWIL

>PtMADS16-a 
MGRGRVQLKRIENKINRQVTFSKRRTGLLKKAHEISVLCDADVALIVFSTRGKLFEYSTD
SSMESILERYERCSYLEQQLVPNGSEHQESWSLEHPKLMARVEILQRNLRNYAGQELDPL
SLKELQYLEQQIDTALKRIRSRKNQLIHESLNELRKKEKELQEQNNILAEQVKENEKSLT
EQAQWEQRNLGQNSSSFMPPVVQPPLQPPMPPHAPLTIGDSFQIIGFLNGNENVEVQTPP
STMPSWMLRHVNDTI

>PtMADS50-a 
MGRGRVQLKRIENNISRQVTFSKRRTGLLKKAHEISVLCDADVAVIVFSTKGKLFEYSTD
SSMESILERYERCSYAEQQFVPHGPEHQGSWFLEHPKLRARVELLQRNLRNYTGQDLDPL
SYKELQHLEQKIDTALKSVRSRKNQLVHESLAEMQKKEKALQDQNNILVEQVKKKLKALT
EQAQWEQQNLGQNSSSFMLPQAQPPLQPSMLSHPPPTIGGSFQIRGFLNGNKDVEVQTQP
STMPHWMLRHVNDRI

>PtMADS39-a 
MGRGRIQLKRIENKINRQVTFSKRRSGLLKKAHEISVLCDAEVALIVFSTKGKLFEYATD
SCMERILERYERYSYAERQLLANDDPENHGSWTLEYAKLKARVDVLQRNQRHFMGEDLDS
LNIKELQNLEHQIDSALKHVRSRKNQLMYESISELQKKDKALQEQNNMLAKKVKEKEKAI
IAQQASWEQQNPDLDSPTILRPQPMQPLNISSSHLATGIEEEPAPIQHRANALLPAWMLR
YLNE

>PtMADS33-a 
MGRGRVQLKRIENKINRQVTFSKRRTGLLKKANEISVLCDAEVALIVFSHKGKLFEYSTD
DSMEKILERYERYSYAERQLVATDLDSQGNWTLEYNRLKAKVELLQRNHRNYLGEDLDSM
SLKELQNLEQQIDTALKHIRARKNHLMSQSISELQRKEKAIQVQNNMLVKQIKEKEKNDK
ALAQPAFWDLQDHGPNASSFLLSQPAGLPLPCLNIGGSHQEEAPEARRNELGHTLEPIYS
FHLGGYGA

>PtMADS11-b 
MGRGKIEIKRIENSSNRQVTYSKRRSGIIKKAKEITVLCDAQVSLVIFASSGRMHEYCSP
STTVVDLLDKYHKQSGKRLWDAKHENLSNEIDRIKKENESMQIELRHLKGQDISSLPHKE
LMAIEEALDTGLAAVRKKQMEFHSMLEQNEKILDEEFKHLQFVLQQQEMAMEENAMEMEN
AYHQQRVRDYNSQVPLAFRVQPIQPNLQERM

>PtMADS22-b 
MGRGKIEIKRIENASNRQVTYSKRKNGIIKKAKEITVLCDAQVSLVIFASSGRMHEYCSP
STTVVDLLDKYQKQSGKRLWDAKHENLSKEIDRIKKENDSMQIELRHLKGEDISSLHHTE
LMAIEEALDAGLAAVCKKQMEYHSMLEQNEKMLDEEFKRLQFVLQQQEMAMGENAMEMEN
AYHQQRMRDYNFQVPFAFRVQPIQPNLQERM

>PtMADS25-b 
MGRGKIEIKKIENPTNRQVTYSKRRNGIFKKAQELTVLCDAKVSLIMFSNTNKLNEYISP
STSTKKIYDQYQNALGIDLWGTQYEKMQEHLRKLNDINHKLRQEIRQRRGEGLNDLSIDH
LRGLEQHMTEALNGVRGRKYHVIKTQNETYRKKVKNLEERHGNLLMEYEAKLEDRQYGLV
DNEAAVALANGASNLYAFRLHHGHNHHHHLPNLHLGDGFGAHELRLP

>PtMADS10-b 
MARGKIQIKKIENSTNRQVTYSKRRNGLFKKAHELTVLCDAEVSLVMVSCTDKVHDYTSP
STTTKRIFDQYQQTKGIDLWSSHYEIMKENLEKLKEVNMKIRREMRQRMGQCLNGLSFQD
LQSLESDMESAWRVIHDRADRVLTNQIETSKKKARNVEQINRKLQVELEAMDQDPYGLVD
NGGDYNSVMGF

>PtMADS30-b
IMGRGKIAIRRIENQTTRQVTFSKRRAGLLKKTHELSVLCDAQIGLIIFSSTGKLCQYCT
EGLRMEQLIERYQKMSGTRIPEHDSREQLFGELAMLRNETRRLQSNMRRYTGEDTSSIPF
EELDEVEQELERSVIKVRDRKNELLHQQLENLRRKERMLEEENSNMYRWV

>PtMADS38-b
MGRGKIAITRIENRTARQVTFSKRRGGLFKKTHELSVLCDAEIGLIIFSSNGKLYEFCNE
SSSIPHIIRRYEISKGMRVLESNDWEQIQKESKRIRKETDDLQLSVRCYKGENLSSLHHE
GLVELEKQLECSVNKVRAQKLELLQQQVDNLRRKEKMLEEENQQIQYHLHHVAMLEQQQA
AAAMVKPMEQQRMLEQFQFSDEDQPISSLLQLAPLPPQFQPYRVQPTQPNLQDFSLSIPD
PSNYIW

>PtMADS45-b
MARGKIAITRIENRTARQVTFSKRRVGLFKKTHELSVLCDAEIGLIVFSSNGKLSEFCSE
SSSIPHIIKRYEISKGMRVSESNDSEQILKELKRIRKETDDLQLSMRCYKGESLSSLHYE
DLVELEKQLECSVNKVRARKFELLQQQVDNLRRKEKMLEVENQQIQYHLVRKWIFPLEEQ
QRMLEEFQFFGDEQPISNLLQLAPLPPQFQPCRVQPTQPNLQDSSLSIPDPSNYMWQHNA
CTSLFH

>PtMADS18-cd 
MEYQNESLESSPLRKLGRGKVEIKRIENTTNRQVTFCKRRSGLLKKAYELSVLCDAEVAL
IVFSSRGRLYEYSNDSVKSTIERYKKASADSSNTGSVSEANAQYYQQEAAKLRSQIGNLQ
NSNRHMLGEALSSLSVKELKSLEIRLEKGISRIRSKKNELLFAEIEYMQKREVDLHNNNQ
LLRAKISENERKRQSMNLMPGGADFEIVQSQPYDSRNYSQVNGLQPASHYSHQDQMALQL
V

>PtMADS34-cd 
MAYQNEPQESSPLRKLGRGKVEIKRIENTTNRQVTFCKRRNGLLKKAYELSVLCDAEVAL
IVFSSRGRLYEYSNNSVKSTIERYKKACADSSNNGSVSEANAQFYQQEAAKLRSQIGNLQ
NSNRNMLGESLSALSVKELKSLEIKLEKGIGRIRSKKNELLFAEIEYMQKREIDLHNNNQ
LLRAKIAENERKRQHMNLMPGGVNFEIMQSQPFDSRNYSQVNGLPPANHYPHEDQLFS

>PtMADS43-cd 
MGRGKIEIKRIENTTNRQVTFCKRRNGLLKKAYELSVLCDAEVALIVFSSRGRLYEYANN
NIRSTIDRYKKASSDSSNASSITEINAQYYQQESAKLRQQIQMLQNSNRHLMGDAVSNLS
VKELKQLENRLERGITRIRSKKHELLLAEIEYLQKREIELENESVCLRTKIAEVERLQQA
NMVTGAELNAIQALAASRNFFAPHLLEGGTAYPHNDKKILHLG

>PtMADS51-cd 
MGRGKIEIKRIENTTNRQVTFCKRRNGLLKKAYELSVLCDAEVSLIVFSSRGRLYEYANN
NIRSTIDRYKKVSSDSSNTASITEINAQYYQQESAKMRQQIQLLQNSNRHLMGEAVSNLS
VKELKQLENRLERGMTRIRSKKHELLLAEIEYMQKREIELENESACLRTKIAEVERLQQA
NMVTGEELNAIQALAASRNFFAPHFLEGGTAYPHTYNKKILHLG

>PtMADS13-e 
MGRGRVELKRIENKINRQVTFAKRRNGLLKKAYELSVLCDAEIALIIFSNRGKLYEFCSS
SSMLKTLERYQKCNYGAPEPNVSAREALELSSQQEYLKLKARYEALQRTQRNLLGEDLGP
LSSKELESLERQLDMSLKQIRSTRTQYMLDQLNDLQHKEHMLTAANKSLRERLMEGYEVN
SLQLNLSAEDVGFSRQQAQPQGYGFFHPLECEPTLQIGYQPDSAITVVTSGPSMTAYMPG
WLP

>PtMADS6-e 
MGRGRVELKRIENKINRQVTFAKRRNGLLKKAYELSVLCDAEVALIIFSNRGKLYEFCSS
SSMLKTLERYQKCNYGAPEPNVSAREALELSSQQEYLKLKARYEALQRTQRNLLGEELGP
LSSKELESLERQLDMSLKQIRSTRTQYMLDQLHDLQHKEHMLTAANKSLKERLMEGYQLN
SLQLNPSAEDVEYARQQAQPQGDGFFHALECEPTLQIGYQPENITMVTAGPSMTTYMPGW
LA

>PtMADS17-e 
MGRGRVELKRIENKINRQVTFAKRRNGLLKKAYELSVLCDAEVALIIFSNRGKLYEFCST
SNMLKTLERYQKCSYGAEEVNKPAKELESSYREYLKVKARFEALQRTQRNLLGEDLGPLN
TKELEQLERQLESSLNQVRSTKTQYMLDQLADLQNKEHLLLEANRGLTIKLDEISARNSL
RPSWEGDDQQNMSYGHQHAQSQGLFQALECNPTLQIGYNPVGSDKKKKNFEVTRVIFKII
EKSQRK

>PtMADS31-e 
MGRGRVELKRIENKINRQVTFAKRRNGLLKKAYELSVLCDAEVALIIFSNSGKLFEFCSS
SNMATTIEKYMGRGRVELKRIENKINRQVTFAKRRNGLLKKAYELSVLCDAEVALIIFSN
SGKLFEFCSSSNMATTIEKYQRFSYGALEGGQSEKETQQNNYQEYLKLKTRVDVLQRSQR
NLLGEDLGNLGTMELDQLENQLDSSLKQIRSRKGQFVLDELSELQRKEELLLETNNALKR
KLEETSAAIRLSWKVGEQRVPYSFQPVQPYDPIEPLQYNSTFQFGYNPAETDQATVTSSS
QNVNGFIPGWML

>PtMADS37-agl6
MGRGKVVLERIENKISRQVTFSKRRNGLLKKAYELSLLCDAEVALIIFSSHGKLFEFSSI
DMNSILQRYRQCCYSTQDTNIPEEGSHNLYQEVSRLRAKCETLQRSQRNFLGEDLEPLAF
KELEKIEKQLDKTLSQARQRKTQLLFDKMEELRLKEQELEEENKQLKTKVFFFLDLAHIY
KSHEM

>PtMADS46-agl6
MGRGKVVLERIENKISRQVTFSKRRNGLLKKAYELSLLCDAEVALIIFSSRGKLFEFCSS
TDINKTLQRYQQCCYSTEGTNIPEEGSQTLYQEVSRLRARCESLQRSQRNFLGEELEPLT
VKELKKIEKQLDKTLSEARQRKTQLMFDRVEELRKR

>PtMADS40-agl6
MGRGRVELKRIENKINRQVTFSKRRNGLLKKAYELSVLCDAEVALIIFSSRGKLYEFGSA
SVTKTLERYQRCCYTPQENSIERETQSWYLEATKLKAKYESLQRTQRLHLLGEDLGPLNV
KELQNLEKQLEGALALARQRKQQVLTEQMEDLRKKERHLGDLNRHLKLKLEAEGQNLKAI
QDYWNSGAADGSSNFHLHRAQSSQMDCDPGPVLQIGYHHYVPAEGSSVSASKSMPDETNF
FQGWIL

>LuMADS60-a 
MGRGRVELKRIENKINRQVTFSKRRSGLLKKAHEISVLCDAEVALIVFSPKGKLFDYSTD
SCMESILERHERHSYADRNLVLNDTQTCGSWTLEYAKLKARIEVLQKNLRHYNGEEIDTL
NIRELQNLEQQLDSGLKHIRSRKNQLMHESISELQKKDKALQEQNNQLAKKVKNREKEIV
SQEAQLEQQQHPPQPFHHLDSSGDGGGYPGTGNTGEEEGSTSNHRANGGLLPSWMMSHHI

>LuMADS107-a 
MGRGRVELKRIENKINRQVTFSKRRSGLLKKAHEISVLCDAEVALIVFSPKGKLFDYSTD
SCMERILERHERYSYADRNLVPNDTQTCGSWTLEYAKLKARIEVLQKNLRHYNGEEIDTL
SIRELQNLEQQLDSGLKHIRSRKNQLMHESISELQKKDKALQEQNNQLAKKVGF

>LuMADS24-a 
MGRGRVQLRRIENKINRQVTFSKRRSGLLKKAHEISVLCDAEVALIVFSTKGKLFEYSTD
SCMERILERYERYSYAERQLLANDTETCGSWTLEYAKLKARIEVLQKNLRNYNGQDLDSL
SLRELQNLEQQLDSALKHIRSRKNQLMYESISELQKKDKALQDQNNQLAKKVKEREKEIL
EQAQWEQQHDPPSLVTQQMEDSPSSIVAPQPFQPLDISGGSGGGGGGGYHLGRGNAGVEE
GTSSSSSQHRSSVILPSWMMGNHI

>LuMADS31-a 
MGRGRVQLRRIENKINRQVTFSKRRSGLLKKAHEISVLCDAEVALIVFSTKGKLFEYSTD
SCMERILERYERYSYAERQLLANDTETCGSWTLEYAKLKARIEVLQKNLRNYNGQDLDSL
SLRELQNLEQQLDSALKHIRSRKNQLMYESISELQKKDKALQDQNNQLAKKVKEREKEIL
EQPQWEQQQDPPSLVTQQMEDSPSSIVVAPQPFQPLDISGGSGGGGGGGYQLARGNTGVE
EGTSSSSSQHRPSAVLPSWMMGNHI

>LuMADS17-a 
MGRGRVQLKRIENKINRQVTFSKRRAGLHKKAHEISVLCDAEVALIVFSHKGKLFEYATD
SCMEKILERYERYSYAERQLVATELDSQGNWLMEYNRLKAKIELLQRNHRHYMGEDLDTM
STKELQNLEQQLDSALKNIRTRRNQLMHESITALQRKEKAIQEQNDVLAKQQSHSPYLLQ
HQNPPQQLPCLNVGGSYQEEHHHQGHDARGRNDLDLTLEPIYSCNLGCFAA

>LuMADS78-a 
MGRGRVQLKRIENKINRQVTFSKRRAGLHKKAHEISVLCDAEVALIVFSHKGKLFEYATD
SCMEKILERYERYSYAERQLVATELDSQGNWLMEYNRLKAKIELLLRNHRHYMGEDLDSM
STKELQNLEQQLDSALKNIRTRRNQLMHESITALQRKEKAIQEQNDVLAKQEEHHHQGHD
ARGRNDLDLTLEPIYSCNLGCFAA

>LuMADS75-a 
MGRGRVEMRRIENKISRQVTFSKRRSGLLKKAHEISVLCDAQLALIVFSTKGKLFEYSSD
DSSMDMILERYERYSYAERNHELPITDPQQHPGSSWTMECPKLMSRIEVLQRNLRNLVGE
EIDPMSLRELQQLEQQIDTALKKVRSRKNQLYHESISNLQKKVQERSLNKQNGVLAKKVK
QNEKEVATTGNEEQQQQQQNNEYENEPRRLESQPMLQLPPLTIGWALLCSTYGFQARGQM
MNANENIEEEEEAVERQDPPTRVVTKTTTHFPAWMLPYLRDQ

>LuMADS92-a 
MGRGRVEMRRIENKISRQVTFSKRRGGLLKKAHEISVLCDAQLALIVFSTKGKLFEYSSD
DSSMDMILERYERYSYAEKNHQLPITDPQQQPGSSWTMECPKLMSRIEVLQRNLRNLVGE
EIDPMSLRELQQLEQQIDTALKKVRSRKNQLYHESISNLQKKVQERSLNEQNGVLAKKVK
KNEKEVATTENEEQQQHQNNEMLQLPPMNIGWGKPHHRSLCHNKHDLFL

>LuMADS120-b 
MARGKIQIKRIENSTNRQVTYSKRRNGLFKKANELTVLCDAKVSIIMFSSTDKLHEFISP
AATTKGMLDQYQRTLGVDIWTTHYEKMQDHLKKLKDVNRDLRKEIRRRMGECLNDLELDQ
MRALDMEMDNAVKIIRERKNQVISNQIERQKKKVRNVEAIHRNLQHALREREDDPHYGLV
DNGGDYEPAVVGFPTGGSRVFALRLNHHNLHTATTATGSDLTTFHLLE

>LuMADS94-b 
MARGKIQIKRIENSTNRQVTYSKRRNGLFKKANELTVLCDAKVSIIMFSSTDKLHEFISP
AATTKGMLDQYQRTLGVDIWTTHYEKMQDHLKKLKDVNRDLRKEIRRRMGECLNDLELDQ
MRALDMEMDNAVKIIRERKNQVISNQIERQKKKVRNVEAIHRNLQHALREREDDPHYGLV
DNGGDYEPAVVGFPTGGSRVFALRLNHHNLHTATTATGSDLTTFHLLE

>LuMADS67-b 
MARGKIQIKRIENSTNRQVTYSKRRNGLFKKANELTVLCDAKVSIIMFSSTDKLHEFISP
AATTKGMLDQYQRTLGVDIWTTHYEKMQDHLKKLKEVNRDLRKEIRRRMGECLNDLELDQ
MRALDMEMDNAVKIIRERKNQVISNQIERHKKKVRNVEAIHRNLLHAFREREADPHYGLV
DNGGDYEPAVVGFPTGGSRVFALRLNHLDLHTATTATGSDLTTFHLLE

>LuMADS34-b 
MARGKIQIKRIENSTNRQVTYSKRRNGLFKKANELTVLCDAKVSIIMFSSTGKLHEFISP
AATTKGMLDQYQRTLGVDIWTTHYEKMQDHLKKLKDVNRDLRKEIRRRMGECLNDLEFDQ
MRALDMEMDNAVKIIRERKNQVIFNQIERQKKMVRNVEEIHRNLLHAFQEREEDPHYGLV
DNGGGYEPAVVGFPTGGSRVFALRLNHHNLHTATTATGSDLTTFHLLE

>LuMADS117-b 
MVRGKIEIKKIENPTNRQVTYFKRRNGLFKKAAELHVLCDAKLKIVLNIVRETLQRMQKT
LMKLKELNHKLKTQIKQRMGEELHQLRSIDELRSLELSMTSSIDAIRERKVPKIN

>LuMADS69-b 
MGRGKIEIKRIENVSNRQVTYSKRRNGLIKKAKEITVLCDAHVSLIIFASSGKMHDFCSL
PTTLSEILEKYHKQSGKRLWDAKHENLSNEIDRMKKENDNMQIELRHLRGEDITSLNYKE
LMILEEGLQNGISRVTDLQSEYRDLMKRKGKMAEDENQRLHFILMQQQQQEEEMKRLQEM
TVMEGYHHHSHPNHHQHRSSAAAMNMRDNNNNNNNSDHQMPFSLIPLQPNLH

>LuMADS74-b 
MGRGKIEIKRIENVSNRQVTYSKRRNGLIKKAKEITVLCDAHVSLIIFASSGKMHDFCSP
STTLPDILEKYHKQSGKRLWDAKHENLSNEIDRMKKENDNMQIELRHLRGEDITSLNYKE
LMVLEEALQNGISRITELQSEYRDLMKKKGKMAEDENKRLNFILMQQQQQEEEMKRLQGM
TLMEGYHHHSHHNHQHRSSATAAAAAMNMRDNNNNNNNSDHQMPFSLIPMQPNLH

>LuMADS121-cd
MGRGKIEIKRIENTTNRQVTFCKRRNGLLKKAYELSVLCDAEVALIVFSTRGRLYEYSNN
NIKATIEKYKKACSDSTHTPSVTEINAQYYQQESAKLRQQIQMLQNSNRHLMGESLSSLS
IKELKQLENRLDRGVSRIRAKKHELLLAEIEYMQKREIELENESVCLRTKIAEVERVNEE
ANMVSGAELNAIHALAASRNFFAPNEMMDHPPPTSAKEHDASPPPAVGDKHPFLSRQ

>LuMADS19-cd
MDLSYSIPQEQEVAEDQEEVIVNNNSSSSSMGRGKIEIKRIENTTNRQVTFCKRRNGLLK
KAYELSVLCDAEVALIVFSTRGRLYEYSNNNIKATIEKYKKACSDSTHTPSVTEINAQYY
QQESAKLRQQIQMLQNSNRHLMGESLSSLSIKELKQLENRLDRGVSRIRAKKHELLLAEI
EYMQKREIELENESVCLRTKIAEVERVNEEANMVSGAELNAIHALAASRNFFAPNEMMDH
PPPTSAKEHDASPPPAVGDKHPFLSRQ

>LuMADS101-cd 
MDLSYSIPQKQEQEVTEDQEELIVNHHSSSSGMGRGKIEIKRIENTTNRQVTFCKRRNGL
LKKAYELSVLCDAEVALIVFSTRGRLYEYSNNNIKATIEKYKKACSDSTHTPSVTEINAQ
YYQQESAKLSQQIQMLQNSNRHLMGESLSSLSIKELKQLENRLDRGVSRIRAKKHELLLA
EIEYMQKREIELENESVCLRTKIAEVERVNEEANMVSGAELNAIHALAASRNFFAPNEMM
DHPPPTSVTNIPFSPGSSSHQQESPTPPAEKKSHVHHLHLA

>LuMADS110-cd 
MGLYSYFLAMDFSRSDKKSNKVENFQIPFDSDLMALADLVEEITPTINSSGSSSSSSGMG
RGKIEIKRIESKTNRQVTFCKRRNGLLKKAYELSVLCDAEIALIVFSSRGRLYEYSNNNN
IKSTIERYKKAISDDGPYTPSMAEVNTKYYQQESAKLKQQIQMLQNSNSMLAKHLMGESL
STLSMKELKNLETRVERGITKIRAKKHELLLAEIGYLQKREVELENENVSLRTKIAEVER
ANDEQQQANTQELKAIHEFQAASRNFFAPVHHHQMMDPPDQPWDSKPFSISGSHHHE

>LuMADS119-cd 
MALADLVEEIIPTTTNNSSGSSSSSSGMGRGKIEIKRIESKTNRQVTFCKRRNGLLKKAY
ELSVLCDAEIALIVFSSRGRLYEYSNNNNVKSTIERYRNAISDDNPYTPSVAEVNTKYYQ
QESAKLKQQIQMLQNSNSMLAKHLMGESLSTLSMKELKNLESRVERGIAKIRAKKHDLLL
AEISYLQKREVELENENVFLRTKIAEVERANNEQQQANTQELKAIHAFQDASRSFFAPLH
HHQMMDPPPDQPWDSKP

>LuMADS112-e 
MGRGRVELKRIENKINRQVTFAKRRNGLLKKAYELSVLCDAEVALILFSSRGKLYEFCSS
SSMVKTIEKYQRYTYGQLEPSQTSKETQNNYQDYLKLKEKAEDLKRSQRHLLGEELGNLG
AKELDEMENQLDGSLKEIRLVKTQLIADQLSNLKQKLEETDAAMRHPTWEVGEHSADQQP
RQQIITTEKPSASSAVAETVMINGGSGALIGRPPWML

>LuMADS7-e 
MGRGRVELKRIENKINRQVTFAKRRNGLLKKAYELSVLCDAEVALILFSSRGKLYEFCSS
SSMVKTIEKYQRYTYGQLEPSQTSKETQNNYQDYLKLKEKAEDLKRSQRHLLGEELGNLG
AKELDEMENQLDGSLKEIRLVKTQLIADQLSNLKQKLEETDAAMRHPTWEVGEHSADQQP
RQQIITTEKPSASSAVAETVMINGGSGALIGRPPWML

>LuMADS91-e 
MGRGRVELKRIENKINRQVTFAKRRNGLLKKAYELSVLCDAEVALILFSSRGKLYEFCSS
SSMVKTIEKYQRYTYGQLEPSQTSRETQNNYQDYLKLKEKVEDLKRSQRHLLGEELGNLG
AKELDQMENQLDGSLKQIRLVKTQVIVDQLSNLKQKGDLLEETNKALLIKLEETNAGMRH
STWEVGENSADQQPHQQIIATEKPSSSSAVAETVMINGGSGALISRPPWML

>LuMADS23-e 
MGRGRVELKRIENKINRQVTFAKRRNGLLKKAYELSVLCDAEVALIIFSNRGKLYEFCSS
PRNLLGEDLGSLNTKDLEQLEHQLEFSLKHIRSTKTQFMLDQLTELHNKEQDLLETNKAL
RRKLEESSIHEIPVRVVAWEDASSSGGRGNVHNNIPYTHQLLPSQHHQNHHPCSEAFFHP
LPPTSTLHMGYSTMGGDHEMNEVGCSTHGSNGFIPGWML

>LuMADS9-e
MGRGRVELKRIENKINRQVTFAKRRNGLLKKAYELSVLCDAEVALIIFSNRGKLYEFCSS
PSMIKTLEKYHRCSYGALEATRSLHETQSNYQEYLKLKARVEILQQSQRNLLGEDLGSLN
TKELEQLEHQLEFSLKHIRSTKTQFMLDQLTELHNKEQDLLETNNALRRKLEESNVYEMP
IRVVAWEDESSGGRSNSNVHNNIPYTHQLLPSQHHQNHHPCSEAFFHPLPPTSTLHMGYV
IHPATLITNRNNIYLRNEMHVQIQHHGRR

>LuMADS50-e 
MGRGRVELKRIENKINRQVTFAKRRNGLLKKAYELSVLCDAEVALIIFSNRGKLYEFCST
NNMLKTLERYQKCSYGAVEVNKPAKELESSYREYLKLKGRYEALQRTQRNLLGEDLGPLN
TKELEQLERSLEGSLKQVRSTKTQYMLDQLSDLQNKEQLLLEANRALAIKLDEISSRNNL
RQSWEGGEQNMSYADHHQHQDQHQHHNPHAQSQGLFQHLDCNPTLQIGYNPVVSDQQMTE
ATTHGHQQQVNGFIPGWML

>LuMADS82-e 
MGRGRVELKRIENKINRQVTFAKRRNGLLKKAYELSVLCDAEVALIIFSNRGKLYEFCST
NKANYFILSMLKTLERYQKCSYGAVEVNKPAKELESSYREYLKLKGRYEALQRTQRNLLG
EDLGPLNTKELEQLERSLEGSLKQVRSTKTQYMLDQLSDLQNKEQLLLEANRALAIKLDE
ISSRNNLRQSWEGGEQNMSYADHHQDQHQHQHHNPHAQSQGLFQHLDCNPTLQIGYNPVV
SDQQMTEATTHGHQQQVNGFIPGWML

>LuMADS106-e 
MGRGRVELKRIENKINRQVTFAKRRNGLLKKAYELSVLCDAEVALIIFSNRGKLYEFCSS
SSMLKTLERYQKCNYGAPESNVSAREALEISSQQEYLKLKARYEALQRSQRNLLGEDLGP
LSTKELESLERQLDMSLKQIRSTRTQYMLDQLNDLQHKVTHLIPPLYIVRYQTGGLVIKL
L

>LuMADS42-e 
MGRGRVELKRIENKINRQVTFAKRRNGLLKKAYELSVLCDAEVALIIFSNRGKLYEFCSS
SSMLKTLERYQKCNYGAPESNVSAREALEISSQQEYLKLKARYEALQRSQRNLLGEDLGP
LSTKELESLERQLDMSLKQIRSTRTQYMLDQLNDLQHKTQYMLDQLNDLQHKEHLLNEAN
KTLKQRLMEGYQINNTLQLNPCPEEVAYGRHHHQPQPQDDGGFFHPLDCQPTLQIGYQQD
PTLTDLTVATAGPSVNNYMPGWLP

>LuMADS77-e 
MGRGRVELKRIENKINRQVTFAKRRNGLLKKAYELSVLCDAEVALIIFSNRGKLYEFCSS
SSSMLKTLERYQKCNYGAPESNQISAREALEISSQQEYLKLKARYEALQRSQRNLLGEDL
GPLSTKELESLERQLDMSLKQIRSTRTQYMLDQLNDLQRKENLLNEANNNLKQRLMEGYQ
INNTLQLNSGAEEVDYGRHQAQQQQPQGDHDHHHGFFHPLDCEPSLHIGYHHEEQDPTMT
DLTVATAGPSANNYMPGWLP

>LuMADS86-e 
MGRGRVELKRIENKINRQVTFAKRRNGLLKKAYELSVLCDAEVALIIFSNRGKLYEFCSS
SSSMLKTLERYQKSNYGAPESNHISAREALEISSQQEYLKLKARYEALQRSQRNLLGEDL
GPLSTKELESLERQLDMSLKQIRSTRTQYMLDQLNDLQRKENLLNEANNNLKQRLMEGYQ
INNTLQLNSGAEEVDYGRHQAQQQPQGHHHGFFHPLDCEPSLHIGYHHEEQDPTMTDLTV
ATAGPSANNYMPGWLP

>LuMADS108-agl6
MGRGKVVMKRIENKVNRQVTFSKRRNGLLKKSSELSLLCDAEVALLVFSCRGKLSVFPST
EGVSKTLVRYRQCHYNNNQQQGSHIGDENGTLQHLCLEVTKLKEKCESLQKSHRHCQGED
IEKLSAKELMKVERKLDRALSRARQKKTQLMLQKLEEMRKWEQDLGEENKHLIEVGAMCF
DLIIMIRHFCH

>LuMADS55-agl6
MGRGKVVMKRIENKVNRQVTFSKRRNGLLKKASELSLLCDSEVALIVFSCRGKLSAFPST
EGVGKTLVRYKQYHYNNQQQGSHRSTNTDAENGSTIQSLCLEVTKLKEKCESLQKSHRHC
QGEDIEKLSAKELMKIERKLDRALSRARQKKEQDLGAENKQLLELKDGVLQNHEGDGNRG
Y

>RcMADS17-a 
MGRGRVQLKRIENKISRQVTFSKRRTGLLKKAHEISVLCDAEVALIVFSTKGKLFEYSTD
SSMEAILDRYERCASAEKQAVPNDSEKQGTWCLEYPKLVARIEILERSLRNFAGKDLGPM
SLRELQHLEQQIDTALKRVRSRKNQLYHESLAALQKNLKENEKTLTREREQWEQQNLSQN
AAAFFPPQPMLSLPSPTTCGNPQTREFLNENEESTAHAQPNTMQMPPWMLRHLVNE

>RcMADS14-a 
MGRGRVQLKRIENKINRQVTFSKRRAGLLKKAHEISVLCDAEVALIVFSTKGKLFEYSTD
SCMERILERYERYSYAERQLLATDTETNGSWTLEHAKLKARVEVLQRNQRHFMGEELDTL
TLKDLQNLEQQIDSALKHVRSRKNQLMYESISELQKKDKALQEQNNQLAKKVKEKEKAKA
QQTQWEQQNQGVDSSPVLLPQPIQSMNIRSTHPARGSTGEDETTPIHNRANALLPAWMLT
HFNE

>RcMADS15-a 
MGRGRVQLKRIENKINRQVTFSKRRGGLLKKAHEISVLCDAEVALIVFSHKGKLFEYSTD
SCMERILERYERYSYAERQLVATDLNSQENWTLEYNRLKAKVELLQRNHRHYLGEDLDSL
TLKELQNLEQQLDTALKHIRTRKNQLMFESISELQKKEKAIQEQNNMLSKQIKEKEKAVA
QQALWEQQNHGNNVSPFLMPQPPLPCLNIGGTYQEEGQEVRRNELDLTLEPIYSCHLGCF
TT

>RcMADS33-b 
MARGKIQIKRIENSTNRQVTYSKRRNGLFKKAHELTVLCDAKVSIIMFSSNDKLRQYISP
STTTKQLIDQYQMTLGVDIWISQYEKMQDHLKKLKDVNRNLRTEIGQRMGECLSDLSFED
LRGLEQQMDNAIKVIRERKNKVVSNQIEKFNRKLRNLEKIQKNLLDEFEARVEDPHYGLV
DNGVDYDSVIAFQNGGPHRPNHIPGGAGSDLTTYPLLEKHLRSCI

>RcMADS34-b 
MGRGKIEIKKIENPTNRQVTYSKRRNGIFKKAQELTVLCDAKVSLIMFSNSGRKFHEFIS
PGTTTKKIFDQYQKTLGIDLWITHYERMQDHLKKLNDINNKLRRDIRQRMGEDLNDLSFD
ELRGLEQRMAPALHMIRERKYHFIETQTNTKRKKERNLVERHRELLQRYEANCEDPQYGL
VDYEGDYESAIALANGASNLYSFCCTMVQWVNETLQLFD

>RcMADS30-b
MGRGRIEIKRIENSSNRQVTYSKRRNGIIKKAKEITVLCDAEVSLIIFASSGKMHEYCSP
STTLVDMLDKYHKLSGQRLWDAKHENLSNEIDRVKKENDNMQIELRHLNGEDISSLKYPE
LQALEDALETGLAGIRNKQMEYYKMMKRKDKSLADENQHLSFILHQLEMETKQTVREMEN
PYLVSSQHQLQMETKQNMREMENPYHQQRVRDYNSQVPFAFRVQPIQPNLQGRM

>RcMADS2-cd 
LAITDFPNQESEGPSQRKPGRGKIEIKRIENTTNRQVTFCKRRNGLLKKAYELSVLCDAE
VALIVFEPIINSHSLPSWQTQPIRVCSRKLSVRSTIDRYKKACSDSTNPASASEANTQFY
QQEASKLRRQIRETQNSNRHILGEALSTLPFKDLKNLEGRLEKGISRIRSKKNEMLFAEI
EYMQKREIELQNDNMYLRAKIAENERAQQQQQQHQQQQTNLMAGSVYESVPPQQYDRNFL
PVNLLEPNHHYSRSDLTALQLV

>RcMADS3-cd 
MEYQGDSRDDSPQRKMGRGKIEIKRIENTTNRQVTFCKRRNGLLKKAYELSVLCDAEVAL
IVFSSRGRLYEYANNSVRSTIDRYKKVSTDSSTTGSVSEANAQFYQQEAAKLRVQIGNLQ
NSNRHMLGESLGALNLKDLKGLEGRLEKGISRIRSKKEIDLHNNNQLLRAKIAENERKQN
MNLMPGGGNYEIMQSQPFDNRNYFQFKIKSSDKQDSTRIPADPDADSCRFMYEMVMVAEV
EVEVEIVNWGLPSSGNYQSLKTKQGS

>RcMADS1-cd 
MGRGKIEIKRIENTTNRQVTFCKRRNGLLKKAYELSVLCDAEVALIVFSSRGRLYEYSNN
NIKSTIERYKKACSDSSNTSSITEINAQYYQQESAKLRQQIQMLQNSNRHLMGDSLSSLT
VKELKQLENRLERGITRIRSKKHELLLAEIEYLQKREIELENESVCLRTKIAEIERLQQA
NMVTGAELNAIQALTSRNFFGSHMIEGGAAYSHPSDKKILHLGKTISE

>RcMADS4-e 
MGRGRVELKRIENKINRQVTFAKRRNGLLKKAYELSVLCDAEVALIIFSNRGKLYEFCSS
PSMAKTIEKYQRCSYGALEANQSVHDTQNSYQEYLKLKSRVEALQRSQRHFLGEDLGNLG
TKDLEQLEHQLDSSLKHVRLTKSNFMLDQLSQLQRKEEMLLQTNNALRKKLEETNAALQP
PWEARDESIPYNRQPGQSSEGFDPLQCSSHFRTGAGETDPVTVANTSENINGFIPDWML

>RcMADS5-e 
MGRGRVELKRIENKINRQVTFAKRRNGLLKKAYELSVLCDAEVALIIFSNRGKLYEFCSS
SSMLKTLERYQKCNYGAPEPNVSAREALELSSQQEYLKLKARYEALQRSQRNLLGEDLGP
LSSKDLESLERQLDMSLKQIRSTRTQYMLDQLTDLQRKEHMLNEANKTLKQRLVEGYQVN
AMQLNPSAEDVGFGRQAAQPQANETSHEGIHNLSKAPMVKPKPISHESLVVRHYDLEWAS
VTNPSHDL

>RcMADS6-e 
MGRGRVELKRIENKINRQVTFAKRRNGLLKKAYELSVLCDAEVALIIFSNRGKLYEFSSI
SNAEIQHPDKTCFFSSWLHFSMLKTLERYQKCSYGAVEVNKPAKELESSYREYLKLKTRF
ESLQKTQRNLLGEDLGPLSTKELEQLERQLESSLKLVRSTRTQFMLDQLSDLQNKEQLLL
EANRALTLKLDEISARNIRSSWEGGEQSMSYGQQHPQPQELFQPMDCNPTLQIGYNPVGS
DQMTATTHAQTVSGFIPGWML

>RcMADS12-agl6
MGRGRVELKRIENKINRQVTFSKRRNGLLKKAYELSVLCDAEVALIIFSSRGKLYEFGNA
GTTKTLERYQRCCFTPQDNSIERETQNWYQEVTKLKAKYESLQRTQRHLLGEDLGPLSVK
ELQNLEKQLEGALALARQRKTQIMIEQMEDLRKKERHLGDLNKQLKFKLEAEGQNLKAIQ
DLWNSGATEGTSNFTLHPSQSNPMECDPGPVLQIGYHHHYVQAEGSSVGRNMGSETNFMQ
GWVL

>RcMADS13-agl6
MGRGKVVLERIENKINRQVTFSKRRNGLLKKAYEISVLCDAEVALIVFSSRGKLFEFDVL
NFLNILNGVFWMWPDYCSRLFQLMGLYAWRYVMITFWNHHQASKKEKHYHLLGEELGPLS
VKELQKIEKQLDRTLSQARQRKTQLLVERMEELRKKLNIQLEEGQCLEADVGGPVKTAAN
KQHPSKSNHSEQQMRYHQFIPQVQTFDARKVGRSDPAPGWLGWSFDS

>MeMADS28-a
MGRGRVQLKRIENKINRQVTFSKRRTGLLKKAHEISVLCDAEVALIVFSIKGKLFEYSTN
SSMERILERYESYSSAERQAANDSEHQGNWSLECPKLMARIEILERSLRNFSGEDLDPMS
LRELQHLEQQIANGLKRVRARKNQLYHESISGLQKKERALHEQNNMLSKKLKENEKTTAE
QANCEQQNLGPNPTSFMPPPILSLPSLSISASGPLQTREFMNENEEARAQIHPDTLQIPP
WMLRHVNE

>MeMADS26-a 
MGRGRVQLKRIENKINRQVTFSKRRSGLLKKAHEISVLCDAEVALIIFSTKGKLFEYSTD
SCVQLSLT

>MeMADS23-a 
MGRGRVQLKRIENKINRQVTFSKRRSGLLKKAHEISVLCDAEVALIVFSTKGKLFEYSTD
SCMERILERYERYSYAERQLVETATETNASWTLEHEKLKARIEVLQRNQRHFMGEDLDNL
SFKELQSVEHQIDSALKHIRTKKNQLMYESISELQKKDKALQEQNNQLAKKVKEKEKEIA
QQTQKEQQSHTSVDSSTIQPPPMQPLNLRSFSLSVCDTLLLNNAIPELKEVL

>MeMADS21-a 
MGRGRVQLKRIDNKINRQVTFSKRRAGLLKKAHEISVLCDAEVALIVFSQKGKLFEYSTD
SCMEKILERYERYSYAERQIISTDLNSQENWTLEYNRLKAKVELLQRNHRHYMGEDIESL
SLKELQNLEQQLDTALKHIRARKNQLMYESISELQKKEKAIQEQNSMLTKQALWEQHNHG
TNMSPFLLPQPPLPCLNIGVNYQEEAPEVRRNELDLTLEPLYSCHLGCFTS

>MeMADS22-a 
MGRGRVQLKRIENKINRQVTFSKRRGGLLKKAHEISVLCDAEVALIVFSHKGKLFEYSTD
SCMEKILERYERYSYAERQLTATDLNSQENWTLEYNRLKAKVELLQRNHRHYMGEDIDSL
SMKELQNLEQQLDTALKHIRTRKNQLMYESISELQKKEKAIQEQNNMLAKQIKENEKAVA
QQALWEQHNHGTNMSPFLLQQPPLPCLNIGGNYQEEAPEAARRNELDLTLEPIYSCHLGC
FTT

>MeMADS48-b 
MGRGKIEIKRIENLSNRQVTYSKRRNGIMKKAKEITVLCDAKVSLIIFASSGKMHEYCSP
STTLVEILDMYHKHSGKRLWDAKHENLSNEIDRIKKENDNMQIELRHLKGEDISSLQHKE
LMAIEEALDHGLASVRHKQMEYYKMKKRNDKLLEDENKELRFVLQQHEMDMEEHMREMEN
PYHQQRMRDFNYQMPFAFRVQPIQPNLQDRI

>MeMADS47-b 
MGRGKIEIKRIENSSNRQVTYSKRRNGIIKKAKEITVLCDAQVSLVIFASSGKMHEYCSP
STTLIDILDRYHKQSGKSRLWDAKHENLSNEIDRIKKENDNMQIELRHLKGEDITSLHHQ
ELMVIEEALDNGLASVRDKMMEYYNMKKTNDEILEDMNKRLRFFWQQQEMAMEENVREME
NPYHQQRVRDYNSQMPFAFRVQPIQPNLQERM

>MeMADS52-b 
MARGKIQIKRIENSTNRQVTYSKRRNGLFKKANELTVLCDARVSIIMFSTSGKLHEYISP
STTTKQVFDQYQKTLGVDIWSSQYEKMQETLKKLKEANMNLRREIRKRMGECLNDMSFED
LRGLEQDMDTALNVIRERKNRVIANQIVTSTKKLRNVEEVHRNLLHEYQEQEMKIHTMA

>MeMADS45-b 
MGRGKIEIKRIENATNRQVTYSKRRNGIFKKAQELTVLCDAKVSLIMFSNTGKFHEFISP
TTTFIKLLNMDYVLNDEENLQRMQEHLRKLREINNKLRRDIRQRMGEDLDDLSMDELFVL
EQRMDSALELIRDRKYHVIKTQTETCKKKVKNLEERHGDLLLEYEAKYEDPQYGLVENEG
DYESAIALANGASNLYAFRLHHGHPPTNFHHGGGFGSHDLRLA

>MeMADS46-b 
MGRGKIEIKRIENSTNRQVTYSKRRNGIFKKAQELTVLCDAKVSLIMFSNTGKFHEFISP
TITTKKMFDQYQKALGIDLWSTHYERMQEHLGKLREINNKLRRDIRQRMGEDLNDVSILE
LRDLEERMASALEFVRDRKYHVIKTQTETCRKKEAKCEDLQYGLVENEGDYESAITIANG
ASNLYAFRLQHGHPTANGGGFGSHELRLA

>MeMADS4-cd 
MGRGKIEIKRIENTTNRQVTFCKRRNGLLKKAYELSVLCDAEVALIVFSSRGRLYEYANN
RKRERVKVFKGTTYDNWEPMGEFYPFWGLLCNRKRTL

>MeMADS12-cd 
VATTEFHNQEPDQGPSLRKTGRGKIEIKRIENTTNRQVTFCKRRNGLLKKAYELSVLCDA
EIALIVFSTRGRLYEYANNSVRGTIERYKKANADSSNPASASEVNTQFYQQESSKLRRQI
REIQNLNRHILGEALSTLTLKELKNLEGRLEKGISKVRSKKNEMLFAEIEYMQKRIAENE
REQQQQTNIMAGGSVYGSAPSQQYDRNFFPVNLLEPNNHYSRPDHTALQLVWTAKRLATL
VSVGLLGWGIAHLSTSWAG

>MeMADS5-cd 
IKRIENTTNRQVTFCKRRNGLLKKAYELSVLCDAEVALIVFSSRGRLYEYANNSVRATID
RYKKASADSSNPASASEANTQFYQQESSKLRRQIREIQNLNRHILGEALSTLTFKELKNL
EGRLEKGISRIRSKKNEMLFAEIEYMQKREIELQNDNMYLRAKIAENERAQQQQQQTSLM
PGGSVYESVPSQAYDRNFIPVNLLEPNHHYSRPDHTALQLV

>MeMADS3-cd 
MGRGKIEIKRIENTTNRQVTFCKRRNGLLKKAYELSVLCDAEVALIVFSSRGRLYEYSNN
NIKSTIERYKKACSDSSNTSSITEINAQYYQQESAKLRQQIQMLQNSNRHLMGDSLSSLT
VKELKQLENRLERGITRIRSKKHELLLAEIEYLQKREIELENESVCLRTKIAEIERLQQA
NMVTGAELNAIQALTSRNFFGPHMIEGGTAYSHPDKKILHLG

>MeMADS1-e
MGRGKVELKRIENKINRQVTFAKRRNGLLKKAYELSVLCDAEVALIIFSNRGKLYEFCSS
SSMMRTLERYQKCSYGASEACQPGFETQSNYQEYLKLKARVEILQRSQRNLLGEDLGPLN
TKELEQLEHQLESSLNQIRSTKTQFMLDQLADLQNREHVLLETNKALKRRLEEGSGQVPL
RLAWEGGGQTIPYSRLAVHSEGLFQPLGGNSTLQIGYNPVGADEVNLAHTQHVNGFTPGW
ML

>MeMADS14-e
MGRGKVVLKRIENKINRQVTFAKRRNGLLKKAYELSVLCDAEIALIIFSTRGKLYEFCST
SSMMRTLERYQKCSYGAMEASYPGYETQSNHQEYLKLKARFEVLQRSQRNLLGDELGPLN
TKELEQLELQLETSLKRIRFTKTQFMLHQLADLQNKEYLLLETNKALKRK

>MeMADS7-e 
MGRGRVELKRIENKINRQVTFAKRRNGLLKKAYELSVLCDAEVALIIFSNRGKLYEFCST
SRSSVDTA

>MeMADS8-e 
MGRGRVELKRIENKINRQVTFAKRRNGLLKKAYELSVLCDAEVALIIFSNRGKLYEFCSS
SSMLKTLERYQKCNYGAPETNVSAREALELSSQQEYLKLKARYEALQRSQRNLLGEDLGP
LSSKELESLERQLDMSLKQIRSTRTQYMLDQLTDLQRKEQMLNEANKTLKQRLVEGYQIN
TMQLNPSAEEVEAFGRQAPQHHGDVFFHPLECEPTLQIGYQPDPITVVTAGPSDDCDSRP
LQLLACGFAPQIHLTSEWKVGSKVIWASLDSAVLIGIRVRLGQINCAELVGLRGKGYVRD
EVEPPEVLANHNTREFDSN

>MeMADS9-e 
MGRGRVELKRIENKINRQVTFAKRRNGLLKKAYELSVLCDAEVALIIFSNRGKLYEFCSS
SSMLKTLERYQKCNYGAPETNVSAREALGLSVYSEEFTLQMEFCCRYQQELSSQQEYLKL
KARYEALQRSQRNLLGEDLGPLSSKELESIERQLDMSLKQIRSTRTQCMLDQLTDLQRKE
HMLNEANKTLKQRLVEGYQINSMQLNPSAEDVGFGRQEAQPQGDGFFHPLDCEPTLQI

>MeMADS15-agl6
MGRGRLELKRIENKINRQVTFSKRRNGLLKKAYELSVLCDAEVALIVFSSRGKVYEFGSA
GTTKTLERYQRCCFTPQGNSIERETQGWYQELTKLKAKYESLQRTQRHLLGEDLGPLSLK
ELQNLEKQLEGALALARQRKTQILIEQMEDLRKKERHLGNLNKQLKLKLDAEVQSLALQD
LWNSGAADGHSNFALHAPQSNHLDCEPGPVLQIGYHHFVEAEGSSVPRSMVSETNFERGW
VL

>AGY54940-a 
mgrgrvqlkrienkinrqvtfskrrngllkkaheisvlcdaevavivfstkgklfeyatn
ssmeriieryerysyaerellaadpesqgswslehtklkakieilqrnqrhyvgedlesl
slkelqnleqqldtalkqirtrknqliydsiselqkkekalqeqnnil

>ADD25192-a 
vlcdaevavivfstkgklfeyatdsgmerileryerysyaereliaadsesqgnwsleyt
klknkieilqrnqrhyvgedleslslkelqnleqqldtalkqirtrknqliydsiselqk
kekalqeqnnil

>ABG49520-a
evavivfstkgklfeyatdsgmerileryerysyaereliaadsesqgnwsleytklknk
ieilqrnqrhyvgedleslslkelqnleqqldtalkqirtrknqliydsiselqkkekal
qeqnnil

>ADD25195-b 
krrngimkkakeitvlcdaevslvifsstgkmseycspnttliklldryqkssgkrlwda
kheflsneidrikkendamqielrhlkgedinsltpkelipieealenglvnvrakqmey
lkmlekngrtleednnrl

>ADD25193-b 
krrggifkkaaeltvlcdaevslimfsstgklseyvshtattkkifdryqqvsginlwns
hyermqehlskqkevnnnlrreirqrmgedlddlsvdelrgleqnmenslkvvrerkyhv
istqtdtckkkirnlqdtnasllrqleerdeiphfg

>ADD25194-b 
krrggifkkaaeltvlcdaevslimfsstgkfseyishttttkkifdqyqqvsginlwss
hyermqehlnkqkeinnnlqreirrrmggdlddmsieelrgleqnmenslkvvrerkyhv
istqtdtykkkirnlqeahtnl

>ABE11602-b 
gifkkaaeltvlcdaevslimfsstgklseyvshtattkkifdryqqvsginlwnshyer
mqehlskqkevnnnlrreirqrmgedlddlsvdelrgleqnmenslkvvrerkyhvistq
tdtckkkirnlqdtnasllrqleerdeiphfg

>ADD25188-cd 
nrqvtfckrrngllkkayelsvlcdaevalivfssrgrlyeyanhsvkttierykktlad
ssnsgsvseanaqfyqqeanklrqqigilqnsnrhlmgealstmtvkelkqlegrlekgi
srirskknellfaeieymqkreidlqndnmmlrariaeneraqqqm

>ADD25191-e 
kinrqvtfakrrngllkkayelsvlcdaevaliifsnrgklyefcssssmiktleryqkc
nygapettistreseelscqqeylklkarvealqrsqrnllgedlgplsgkeleslerql
dmslkqirstrtqymldqladlqrreqmlseanralkrrfeegsqanahqwdpnvhgygr
hpaqtqgegffhpveceptlqigyqpdqitvaapgpsvsympgwl

>ADD25190-e 
kinrqvtfakrrngllkkayelsvlcdaevaliifsnrgklyefcssssmlktleryqkc
sygaleasqpaketqssyqeylklkarvevlqrsqrnllgedlgplstkeleqlehqlem
slkqirstktqlmldqlsdlqrkeqmlqeanrdlkrkldesssenplrltweaggakhly
srqpsqsegvfpplegnstwqigynpvgpdqitvaasaqnvngyipgwm

>ADD25189-agl6
inrqvtfskrrngllkkayelsvlcdaevaliifssrgklyefgsaginktleryqqccy
tpqdtsasdretqswyqevsklkakyeslqrsqrhllgedlgplsvkelqnlekqlegsl
sqarqrkaqimmeqmeelrrkerhlgdinkqlknkleaegqgsfraipgswnsitvggnt
tfsmqrsqsnpmdceptlqigyhhfvppegatvprsvdcnfiqgwi

>GbMADS4-b 
mgrgkieikkienstnrqvtfskrrggllkkahelsvlcdaeiavilfsstgklfeycsp
rssiktvidryqrvsgarlwdtqhqnlfsemamvkseneqlhktlrhmmgedvnslstde
lhsleqtleiassrvrtrknqylvqqidklrkkerflnehnnhl

>GbMADS9-b 
mgrgkieikrienaanrqvtfakrrggllkkahelsvlcaaevaliifsgtgklfeysss
smktileryerlsgarlwdyehqnlfsemtairnenerlknalshvmgeelntlstnelh
hleqnleiatarvrtrknqqmaqeldklrkkedflrqknnklyqrlveiqapv

>GbMADS2-cd 
mgrgkiemkrienttnrqvtfckrrngllkkayelsvlcdaevalivfssrgrlyefann
svkrtidrykktcadnshggaisecnsqywqqeagklrqqidilqnanrhlmgdaltsls
vkelkqleirlergisrvrskknemlleeieimqrrehillaenqflrtkiae

>GBM5-cd 
mgrgkieikrienttnrqvtfckrrngllkkayelsvlcdaevalivfssrgrlyefann
svkrtidrykktcadnsqggaisecnsqywqqeagklrqqidilqnanrhlmgdaltsls
vkelkqleirlergisrvrskknemlleeieimqrrehillaenqflrtkiae

>GbMADS8--agl6
mgrgrvelkrienkinrqvtfskrrngllkkayelsvlcdaevaliifssrgkvyefgsa
gmtktleryqkcsyvlqdvnvsdreaqnwhqevgklkakvellqrsqrhllgedlgplsv
kelqqlerqlevalthvrsrktqvmldlmdelrkkerllqevnkslrkklseaeeqrafs
amqdpgswdsnavannayamppnqsnavdceptlqigyqyappetsmpradqtennymqg
wm

>GbMADS1--agl6
mgrgrvqlrrienkinrqvtfskrrngllkkayelsvlcdaevalivfstrgklyefass
smnktleryekcsyavqdtnvsnreaqnwhqevtklkskvellqqsqrhllgedlgplsv
kelqqlerqleialnhvrsrksqvmmdlidelrkkerllqevnkslhkklsesegrnath
dmrhptddngpwnpsvnggyalpstqqntnlhpvdceptlqigyq

>CjMADS14-agl6
MGRGKVVLQRIENKINRQVTFSKRRQGILKKAQELAVLCDAEVALVIISAKGKVYDYGNV
GTHKTLERYQKCSYSLQDSTAIDRESQNWHFEVANLRHQHAELERIKKHLSGEDLHDLSI
QYLQQLEDDLDKALLKVRRERERQLQEQNKHLQKQVDECQRQHSFNSIQAAPQSWDSNAV
ENNGYIVQLNRSNPVECEPTLQIGYQ

>CjMADS8-agl6 
MGRGKVVLQRIENKINRQVTFSKRRQGILKKAQELAVLCDAEVALVIISAKGKVYDYGNV
GTHKTLERYQKCSYSLQDSTAIDRESQNWHFEVANLRHQHAELERIKKHLSGEDLHDLSI
QYLQQLEDDLDKALLKVRRERERQLQEQNKHLQKQVDECQRQHSFNSIQAAPQSWDSNAV
ENNGYIVQLNRSNPVECEPTLQIGYQ

>TbAGL6-agl6
MGRGRVELKRIENKINRQVTFSKRRNGLLKKAYELSVLCDAEVALIIFSSRGKVYEFGSA
GTLKTLDRYQKCSYVLQESTASDRESQNWHHEVAKLKHKHEDMELTRRRLLGEDLGPLNI
RDLQILEDNLDQALIKVRSKKDQQLRDRLEEQRKKERQLDEENKALHKKVGECQRHHAYS
AMQAAPQSWDSNAVASNAFIVPLNRSNPVDCEPTLQMGYQYAPSATTMPRHEQTQNNYMQ
GWNML

>TbAG-cd
MGRGKIEIKRIENTTNRQVTFCKRRNGLMKKACELSVLCDAEVAVIVFSTRGRVHEFANH
SMKKTIERYKKASADNSYGGTITEANTQYWQQEAXKLRQQIENLENTNRRLLGDGITNMK
QKDLKQLEQKIDKAHAKVRKRKEDAILEEINNGRTMEGQIQQENGYLRERIMENQCNQNT
NMLLSHTEYDALPAFDTRNFIHANFMNPAHRFXSQEQTALQLG

>PmaMADS13-agl6	
MGRGRVELKRIENKINRQVTFSKRRNGLLKKAYELAVLCDAEVAVIXFSSRGKVYEYGST
GSTLKTLERYQKCTYVLQESTVTPDREAQNWNQEVTKLKAKLEFLQQTQRX

>PaMADS8-agl6	
MGRGRVELKRIENKINRQVTFSKRRNGLLKKAYELSVLCDAEVALIIFSSRGKLYEFGSA
GMLKTLERYQKCSYVLQDATVSDRDAQNWHQEVGKLKARVELLQRSQRHLLGEDLGPLSI
KELQQLERQLEVALTHVRTRKTQVMLEMMDELRRKERILQEVNKSLRKKLQEAEGQAFNS
MQAPPPHAWDSHAVANNAYAMQHQSNAVDCEPTLQIGYQYAPPETSMPRHEQAQNNYMQG
WMI

>PaMADS10-agl6	
MGRGRVQLRRIENKINRQVTFSKRRNGLLKKAYELSVLCDAEVALIIFSTRGKLYEFASS
SMNKTLERYEKCSYAMQDTTGVSDREAQNWHQEVTKLKGKVELLQRSQRHLLGEDLGPLN
VKELQQLERQLEVALAHLRSRKTQVMLDQIEELRQRERLLHEVNKSLQKKLSETEGRDVI
TGIEQTSNTNTGTNGPWDSSITNTAYALSHPQQNSNASLHHVDCEPTLQIGYQPVPPESI
GPPHQPQHNQTQNQYMQGWWV

>PaMADS1-cd 
MGRGKIEIKRIENTTNRQVTFCKRRNGLLKKAYELSVLCDAEVALIVFSSRGRLYEFANH
SVKRTIERYKKTCVDNNHGGAISESNSQYWQQEAGKLRQQIEILQNANRHLMGDGLTALN
IKELKQLEVRLEKGIGRVRSKKNEMLLEEIDIMQRREHILIQENEILRSKIAECQNSHNT
NMLSAPEYDALPAFDSRNFLHANLIDAAHHYAHQEQTTLQLG


>GGM11-agl6
MGRGRVELKRIENKINRQVTFSKRRNGLLKKAYELSVLCDAEVALIIFSSRGKLYEFGSA
GTLKTLERYQKCSYALQESNNSDRDAQTWHHEVSKLKTKVEILQRSQRHLLGEDLGPLSI
RELQTLERQIEVALTQVRARKTQVMMDMMDDLKKKERLLQEVNKSLRKKLDETEGQVYSN
AQLQAAPPPEWDSNAIANPVYALPPTPQNAVDCEPTCKLGIMLLLSQAFPGMIILRTTTY
RGGWSNLIPDANNQ

>GGM9-agl6
MGRGRVQLRRIENKINRQVTFSKRRNGLLKKAYELSVLCDAEVALIIFSTRGKLYEFASS
SMSKTLERYEKCSYSMQENASTDRDAQNWHHEVTKLKAKLESLHKAQRSLMGEDLGPLNI
KELQSLEQQLEVALGHVRNRKTQLLIQTIDELRDKERTLQEVNKSLQKKLSETEGRNVIP
ALPHAPNGSGEWESSTLTTTTYALQTQQTSNIHHVDCEPTLHIGPYHQAVHHEAITAPPA
THSEPHNQYIWWV

>GGM3-cd
MGRGKIEIKRIENTTNRQVTFCKRRNGLLKKAYELSVLCDAEVALIVFSSRGRLYEFANN
SVKRTIERYRKTCADNNQGGAIAESNAQYWQQEAVKLKQQIDVLNNQIRHYMGECLQSMT
IKELKQLEGKLEKGLGRVRSKRNEKLLEDIDTLQRREDNLIRENEYIRNKIAECQSHQHA
NMLTAAAVEYDAIPAAYDSRNFMHANLIEAAAAHHHYAQQEQTALHLGSEHKYSVHYPDP
QAHKFQT

>GGM2-b
MGRGKIEMKKIENTNNRQVTFSKRRNGLMKKAQELAVLCDAEVGLIIFSSTGKLFQYCNT
SMSQVLEKYHKSPGVDHWDIELQIMGQELIKERRENEKLRSKLRYMMGEDIGELKIAQLE
KLEHDLESALRLVRRKKDHAWDYQRTILLKKVKLQYALHEQMSRQLPMEVLAKAEEEARQ
ILASTAEEEARQNMTFSFLPNASTQYARIA
